# Supplementary material for: Mosaic chromosomal alterations (mCAs) in individuals with monoclonal B-cell lymphocytosis (MBL)
Source: Blood Cancer J. 2024 Nov 6;14(1):193. doi: 10.1038/s41408-024-01175-8 (PMC11541990; doi:10.1038/s41408-024-01175-8)
Supplement: Supplementary file 2 — Supplementary_table1 [file 41408_2024_1175_MOESM2_ESM.xlsx]

## Sheet: Supplemental_table1_mCA_classif
mCA_index	chrom	beg_GRCh37	end_GRCh37	length	p_arm	q_arm	n_sites	n_hets	n50_hets	bdev	bdev_se	rel_cov	rel_cov_se	lod_lrr_baf	lod_baf_phase	n_flips	baf_conc	lod_baf_conc	type	cf	event	canonical_CLL_mCA	CLL_driver_mCA	Lymphoid_mCA
1	1	225586274	230415293	4829019	N	Y	1018	188	52140	0.045	0.004	1.8761	0.0062	40.95	70.52	0	0.9351	35.89	del	0.1652	del1q		1	1
2	1	145383239	207048528	61665289	N	Y	12541	1745	88735	0.141	NA	2.5729	0.0036	4547.55	2449.93	-1	0.9835	447.79	gain	0.7856	gain1q		1	0
3	1	0	45225921	45225921	T	N	10796	426	32975903	0.1103	0.0056	1.9655	0.0033	362.1	529.96	3	0.9877	110.63	LOH	0.2205	LOH at MPL		0	0
4	1	45400653	120505532	75104879	Y	N	15655	2397	73910	0.034	0.001	1.9765	0.0023	80.7	415.93	7	0.8204	222.48	LOH	0.0681	LOH1p		0	0
5	1	225924993	235191909	9266916	N	Y	2289	1	5888141	0.238	NA	1.2994	0.0068	1100.28	1.5	-1	NA	0	del	0.7006	del1q		1	1
6	1	3303446	3574756	271310	Y	N	84	14	40995	0.1746	0.0514	2.0318	0.0546	12.6	12.88	1	0.75	0.68	LOH	0.3491	LOH1p		0	0
7	1	4737666	4952788	215122	Y	N	71	13	28444	0.1474	0.0407	1.9191	0.0476	11.89	13.5	0	0.6667	0.29	LOH	0.2948	LOH1p		0	0
8	1	6873932	8217303	1343371	Y	N	340	60	36573	0.1457	0.022	1.9697	0.0302	27.57	24.87	1	0.6964	1.92	LOH	0.2914	LOH1p		0	0
9	1	9401282	11936324	2535042	Y	N	669	88	99750	0.1488	0.0177	2.0418	0.0192	43.98	59	0	0.7882	6.52	LOH	0.2976	LOH1p		0	0
10	1	18183580	18274419	90839	Y	N	32	11	23368	0.1618	0.0554	2.0528	0.1044	9.97	10.5	0	0.8	0.84	LOH	0.3236	LOH1p		0	0
11	1	18439991	18728581	288590	Y	N	115	27	25263	0.1321	0.0261	2.0402	0.0526	9.69	13.31	0	0.75	1.36	LOH	0.2642	LOH1p		0	0
12	1	19627931	20140036	512105	Y	N	147	34	24312	0.1462	0.0266	2.0782	0.0389	21.25	20.99	1	0.7273	1.53	LOH	0.2924	LOH1p		0	0
13	1	20286563	20637374	350811	Y	N	101	18	33508	0.1804	0.0464	2.0417	0.0536	15.33	20.03	0	0.875	2.2	LOH	0.3608	LOH1p		0	0
14	1	20916791	22742985	1826194	Y	N	511	43	83210	0.1342	0.0245	2.0214	0.0193	12.84	17.31	2	0.5714	0.19	LOH	0.2685	LOH1p		0	0
15	1	24488450	24884460	396010	Y	N	91	10	55926	0.1984	0.0664	2.0483	0.0447	9.54	12	0	0.8889	1.34	LOH	0.3968	LOH1p		0	0
16	1	27931698	29149361	1217663	Y	N	138	18	188253	0.1636	0.042	2.0513	0.0404	15.16	21	0	0.875	2.2	LOH	0.3271	LOH1p		0	0
17	1	30422596	30945486	522890	Y	N	151	31	28551	0.1551	0.0297	2.0834	0.0398	20.02	19.88	0	0.7333	1.47	LOH	0.3103	LOH1p		0	0
18	1	32241227	34515330	2274103	Y	N	433	40	115678	0.1335	0.0238	2.0418	0.0215	12.15	19.75	0	0.7368	1.92	LOH	0.267	LOH1p		0	0
19	1	35218077	35342095	124018	Y	N	61	7	29499	0.1904	0.0629	2.0075	0.0476	6.91	10.42	0	1	1.8	LOH	0.3809	LOH1p		0	0
20	1	42296145	42835396	539251	Y	N	76	13	57460	0.1715	0.0558	1.9169	0.0525	8.2	10.5	0	1	3.31	LOH	0.3431	LOH1p		0	0
21	1	45133561	50559820	5426259	Y	N	1091	94	215479	0.1603	0.0189	2.0207	0.0142	44.01	69.16	1	0.8046	7.51	LOH	0.3206	LOH1p		0	0
22	1	53780028	55263877	1483849	Y	N	364	42	78164	0.1377	0.026	2.0056	0.0273	9.27	15.04	0	0.6	0.35	LOH	0.2754	LOH1p		0	0
23	1	57177244	57722095	544851	Y	N	181	15	55194	0.1605	0.0494	1.9505	0.0378	7.18	11.61	0	0.8462	1.49	LOH	0.3211	LOH1p		0	0
24	1	59057933	59671794	613861	Y	N	130	17	66831	0.1785	0.0466	2.0089	0.0433	13.21	14.16	0	0.75	0.91	LOH	0.3569	LOH1p		0	0
25	1	62714918	63796819	1081901	Y	N	240	29	140299	0.1256	0.0281	2.0561	0.0287	10.99	14.48	0	0.5714	0.12	LOH	0.2512	LOH1p		0	0
26	1	64747636	65421058	673422	Y	N	157	26	54265	0.1295	0.0303	1.953	0.034	11.06	12.68	0	0.6	0.22	LOH	0.2591	LOH1p		0	0
27	1	65873167	66073361	200194	Y	N	54	14	32100	0.1547	0.04	2.0154	0.0711	9.79	12	0	0.8333	1.26	LOH	0.3094	LOH1p		0	0
28	1	70029922	70995562	965640	Y	N	156	18	210152	0.1841	0.0477	2.037	0.0363	9.39	18	0	0.8824	2.44	LOH	0.3681	LOH1p		0	0
29	1	224268954	230244869	5975915	N	Y	1149	174	66993	0.048	0.0045	1.7353	0.0095	48.05	28.62	0	0.8941	25.76	del	0.1753	del1q		1	1
30	1	223460383	232558345	9097962	N	Y	1984	333	63758	0.0595	0.0037	1.7891	0.0048	173.01	163.37	0	0.9757	83.05	del	0.2128	del1q		1	1
31	1	225442953	226807512	1364559	N	Y	291	52	69710	0.0427	0.0076	1.8693	0.0144	9.91	17.05	0	0.9216	9.05	del	0.1575	del1q		1	1
32	1	234751532	235145946	394414	N	Y	113	33	19228	0.0939	0.0201	1.8288	0.0187	29.62	33.36	0	0.9355	6.05	del	0.3163	del1q		0	1
33	1	240192416	249250621	9058205	N	T	2188	404	56870	0.0125	0.0024	2.073	0.0053	5.85	7.05	2	0.5855	2.52	gain	0.0511	gain1q		0	0
34	1	163145696	249250621	86104925	N	T	19417	3321	61211	0.0059	0.0006	2.0046	0.0017	1.32	6.23	6	0.5312	2.44	LOH	0.0119	LOH at ITPKB		0	0
35	1	154548721	156347131	1798410	N	Y	636	49	137479	0.0462	0.0085	1.9046	0.0114	11.17	17.16	0	0.9167	8.09	del	0.169	del1q		0	1
36	1	239487016	249250621	9763605	N	T	2361	457	48572	0.0605	0.0033	2.2225	0.0192	189.27	219.63	3	0.9428	86.23	gain	0.2753	gain1q		0	0
37	1	206720225	235175137	28454912	N	Y	6774	1061	66725	0.0287	0.0017	1.9145	0.0039	36.74	97.6	6	0.7174	40.58	del	0.1085	del1q		1	1
38	1	154296076	154829845	533769	N	Y	151	15	89608	0.1913	NA	1.6017	0.0291	36.81	21.8	-1	1	4.19	del	0.5535	del1q		0	1
39	1	226715948	249250621	22534673	N	T	5926	976	59109	0.0513	0.0021	1.8556	0.0031	196.74	186.77	34	0.859	113.8	del	0.1861	del1q		1	1
40	1	145428296	174623077	29194781	N	Y	6098	941	74647	0.0663	0.0025	2.2208	0.0032	726.95	645.36	9	0.9683	218.42	gain	0.306	gain1q		1	0
41	1	176863867	184920174	8056307	N	Y	1521	265	67583	0.063	0.0042	2.2225	0.0059	192.99	177.38	1	0.98	64.29	gain	0.2881	gain1q		0	0
42	1	234609113	235248412	639299	N	Y	187	46	34964	0.0331	0.0066	1.8406	0.0153	6.31	12.4	0	0.8636	5.61	del	0.1241	del1q		0	1
43	1	0	118351638	118351638	T	N	26060	4318	68008	0.0109	0.0006	2.0246	0.0016	1.94	56.63	9	0.5691	15.88	gain	0.0447	gain1p		0	0
44	1	225057589	230459926	5402337	N	Y	1104	163	95173	0.0941	NA	1.4997	0.0074	368.47	181.17	-1	0.9689	37.89	del	0.3168	del1q		1	1
45	1	211531329	223091240	11559911	N	Y	2693	476	59700	0.0318	0.0022	1.902	0.0042	28.33	76.34	1	0.8473	51.77	del	0.1197	del1q		0	1
46	1	230464352	231416547	952195	N	Y	302	66	33026	0.0876	0.0116	1.5027	0.0129	103.39	63.85	0	1	18.59	del	0.2981	del1q		0	1
47	1	234858597	245711179	10852582	N	Y	3192	567	45151	0.0251	0.0025	1.9042	0.0096	24.66	37.83	4	0.7069	19.34	del	0.0957	del1q		0	1
48	1	220906624	232441594	11534970	N	Y	2447	439	58546	0.0199	0.002	1.9608	0.0055	4.06	28.79	0	0.7062	15.43	Undetermined	0.0796	Undetermined1q		0	0
49	1	144896319	249250621	104354302	N	T	23068	3401	79290	0.1367	0.0024	2.0103	0.0016	2699.81	4856.3	17	0.986	866.6	LOH	0.2734	LOH at ITPKB/NTRK1		0	1
50	1	246059257	246364811	305554	N	Y	78	8	42382	0.2036	NA	1.52	0.0278	23.96	12	-1	1	2.09	del	0.5788	del1q		0	1
51	1	0	89580024	89580024	T	N	19713	3293	66063	0.0111	0.0007	2.0131	0.0016	3.05	47.62	9	0.5867	17.28	LOH	0.0222	LOH at MPL		0	0
52	1	62848090	67002765	4154675	Y	N	931	129	86675	0.138	NA	1.6427	0.0067	259.05	189.48	-1	0.9921	34.72	del	0.4326	del1p		0	1
53	1	83136135	84514988	1378853	Y	N	195	32	148046	0.0445	0.0101	2.0001	0.017	2.14	10.69	0	0.931	5.43	LOH	0.0889	LOH1p		0	0
54	1	0	23720260	23720260	T	N	6313	1096	61218	0.0225	0.0013	2.0825	0.0032	34.2	60.05	10	0.7317	46.53	gain	0.0943	gain1p		0	0
55	1	169060489	249250621	80190132	N	T	18017	3020	61000	0.0289	0.0009	2.0312	0.002	16.83	313.75	11	0.7635	179.46	LOH	0.0579	LOH at ITPKB		0	0
56	1	0	10098028	10098028	T	N	2498	423	55208	0.0132	0.0019	2.0264	0.0048	0.44	9.35	1	0.5534	0.91	Undetermined	0.053	Undetermined1p		0	0
57	1	245018520	249250621	4232101	N	T	930	170	74746	0.0282	0.0048	1.8427	0.0073	5	14.85	0	0.811	14.09	del	0.1068	del1q		0	1
58	1	220098329	233287854	13189525	N	Y	2832	478	67873	0.0327	0.0024	1.896	0.0039	30.84	81.79	0	0.8373	49.43	del	0.1226	del1q		1	1
59	1	160170393	161333191	1162798	N	Y	360	33	88847	0.1149	NA	1.5593	0.0124	69.36	41.81	-1	1	9.52	del	0.3737	del1q		0	1
60	1	22531553	31825063	9293510	Y	N	1878	297	98113	0.1538	NA	1.6614	0.0049	576.69	426.71	-1	0.9792	73.5	del	0.4705	del1p		1	1
61	1	216816881	248688317	31871436	N	Y	7926	707	104478	0.1885	NA	1.5695	0.0031	2248.44	1017.26	-1	0.972	165.59	del	0.5475	del1q		1	1
62	1	161012760	225884133	64871373	N	Y	13938	2398	60986	0.1207	NA	2.5504	0.0031	3831.39	2628.24	-1	0.9742	566.37	gain	0.6362	gain1q		0	0
63	1	222270013	244794711	22524698	N	Y	5664	870	61546	0.1416	NA	1.6427	0.0031	1722.31	1282.52	-1	NA	0	del	0.4413	del1q		1	1
64	1	245524626	247822827	2298201	N	Y	567	109	40236	0.1414	NA	1.6437	0.011	204.53	158.39	-1	NA	0	del	0.4408	del1q		0	1
65	1	234473367	235054936	581569	N	Y	181	52	18967	0.0569	0.0087	1.9123	0.0175	26.53	25.68	0	NA	0	Undetermined	NA	Undetermined1q		0	0
66	1	205754444	206703992	949548	N	Y	166	27	83603	0.0917	0.0185	1.7647	0.0204	38.78	33.58	0	NA	0	del	0.3099	del1q		0	1
67	1	0	26620902	26620902	T	N	6881	336	227956	0.2054	0.0114	1.9234	0.0036	-238.82	489.97	0	NA	0	LOH	0.4108	LOH1p		0	0
68	1	27039219	28873816	1834597	Y	N	246	26	170475	0.0782	0.0161	1.8512	0.0157	26.88	23.97	0	NA	0	del	0.2706	del1p		0	1
69	1	234547383	234972561	425178	N	Y	123	32	24043	0.0552	0.01	1.8518	0.0223	20.49	17.46	0	NA	0	del	0.1987	del1q		0	1
70	1	226034956	226903733	868777	N	Y	169	40	39362	0.0712	0.0123	1.8254	0.0214	32.65	28.37	0	NA	0	del	0.2493	del1q		0	1
71	1	145709377	248956422	103247045	N	T	22600	3684	69075	0.0325	0.0007	2.0129	0.0023	326.01	427.58	0	NA	0	LOH	0.0649	LOH at ITPKB/NTRK1		0	1
72	1	151812071	248956422	97144351	N	T	22007	22	9481369	0.2679	0.061	2.0271	0.0038	14.75	30	0	NA	0	LOH	0.5357	LOH at ITPKB/NTRK1		0	1
73	1	0	18015876	18015876	T	N	4732	718	68346	0.0204	0.0013	1.9967	0.0106	19.28	27.22	0	NA	0	LOH	0.0409	LOH1p		0	0
74	1	0	26952030	26952030	T	N	6918	1015	67012	0.1387	0.0045	2.5002	0.0055	1780.18	1423.7	0	NA	0	gain	0.7678	gain1p		0	0
75	1	241647829	244080885	2433056	N	Y	486	109	39108	0.0712	0.0072	1.8365	0.0108	111.35	104.78	0	NA	0	del	0.2492	del1q		0	1
76	1	160130415	161068067	937652	N	Y	241	58	33467	0.0537	0.0076	1.8582	0.0142	35.21	32.55	0	NA	0	del	0.1941	del1q		0	1
77	1	143542264	200666355	57124091	N	Y	10600	1393	117265	0.1476	NA	2.5744	0.005	3059.61	2070.1	-1	NA	0	gain	0.838	gain1q		1	0
78	1	14990992	15112494	121502	Y	N	48	18	12776	0.0953	0.0208	1.7784	0.0389	19.45	18.94	0	NA	0	del	0.3201	del1p		0	1
79	1	22589365	24550967	1961602	Y	N	403	74	97800	0.0847	0.0104	1.7628	0.0164	85.09	69.53	0	NA	0	del	0.2896	del1p		0	1
80	1	0	19626671	19626671	T	N	5255	908	56216	0.021	0.0013	1.9303	0.0039	36.23	14.39	0	NA	0	del	0.0807	del1p		1	1
81	1	0	19448619	19448619	T	N	5224	90	445997	0.237	0.0256	1.9959	0.0043	-189.67	126	0	NA	0	LOH	0.4741	LOH1p		0	0
82	1	182679917	198536700	15856783	N	Y	2713	400	73958	0.0674	NA	2.2617	0.0066	308.76	243.7	-1	NA	0	gain	0.3116	gain1q		0	0
83	1	145707383	198907129	53199746	N	Y	10264	1196	175497	0.0616	0.002	2.2283	0.0036	752.53	597.29	0	NA	0	gain	0.2812	gain1q		1	0
84	1	0	41351830	41351830	T	N	9881	1646	69714	0.0826	0.0022	1.9866	0.0028	1365.48	1549.93	0	NA	0	LOH	0.1652	LOH1p		0	0
85	1	41488074	119612039	78123965	Y	N	16029	2701	62727	0.0388	0.001	2.0047	0.0023	303.2	422.63	0	NA	0	LOH	0.0776	LOH at MPL		0	0
86	1	160610225	248956422	88346197	N	T	19760	3359	59746	0.0243	0.0007	2.0217	0.0018	112.65	138.96	0	NA	0	LOH	0.0487	LOH at ITPKB		0	0
87	1	116735390	117784965	1049575	Y	N	228	52	34494	0.0715	0.0108	1.8855	0.0181	17.59	17.42	0	NA	0	Undetermined	NA	Undetermined1p		0	0
88	1	213375446	243290838	29915392	N	Y	7473	1220	55026	0.1168	0.0035	1.7399	0.0031	1775.76	1498.54	0	NA	0	del	0.3788	del1q		1	1
89	1	245104576	248956422	3851846	N	T	871	163	65509	0.1197	0.0098	1.7358	0.0089	237.56	205.62	0	NA	0	del	0.3862	del1q		0	1
90	1	0	47637498	47637498	T	N	11343	1832	68385	0.0191	0.0009	2.0177	0.0025	3.72	23.85	0	NA	0	LOH	0.0381	LOH at MPL		0	0
91	1	0	22645399	22645399	T	N	6087	1023	55053	0.0155	0.001	1.9833	0.0041	9.51	12.52	0	NA	0	LOH	0.0309	LOH1p		0	0
92	1	0	26020784	26020784	T	N	7249	2042	44500	0.011	0.0007	1.9963	0.0021	0.45	48.55	3	0.6098	20.64	LOH	0.022	LOH1p		0	0
93	1	0	119289072	119289072	T	N	30923	8952	37434	0.0075	0.0003	1.9993	0.0011	1.65	91.8	14	0.5348	9.01	LOH	0.015	LOH at MPL		0	0
94	1	0	15512222	15512222	T	N	4196	1261	41154	0.007	0.001	2.0041	0.0033	0.02	10.49	1	0.5191	0.31	LOH	0.014	LOH1p		0	0
95	1	162640649	249250621	86609972	N	T	22599	6646	34922	0.0052	0.0004	1.997	0.0033	1.22	23.3	8	0.5233	1.55	LOH	0.0103	LOH at ITPKB		0	0
96	2	0	58833493	58833493	T	N	15290	2642	50985	0.0099	0.0009	2.0705	0.003	20.74	15.94	7	0.5255	1.27	gain	0.0405	gain2p		1	1
97	2	68115179	70263260	2148081	Y	N	461	90	50869	0.0319	0.0044	1.8946	0.01	5.29	12.62	1	0.8295	8.87	del	0.1199	del2p		1	0
98	2	119632951	125643441	6010490	N	Y	1186	218	56919	0.0265	0.0033	1.895	0.006	11.81	24.23	1	0.8125	18.64	del	0.1008	del2q		0	0
99	2	0	92260779	92260779	T	N	21238	2879	80190	0.1549	NA	2.6223	0.0036	8899.4	4155.62	-1	0.9837	718.35	gain	0.8978	gain2p		1	1
100	2	181335796	243199373	61863577	N	T	14928	2167	70994	0.0089	0.0008	2.0152	0.002	0.01	12.7	8	0.5689	8.48	LOH	0.0177	LOH2q		0	0
101	2	108946178	112930064	3983886	N	Y	547	97	133507	0.0383	0.0055	1.9165	0.0149	8.88	14.64	1	0.7386	4.41	del	0.1423	del2q		1	0
102	2	0	70829851	70829851	T	N	17633	3093	51441	0.0055	0.0006	2.0112	0.0027	0.04	12.7	1	0.5264	1.49	Undetermined	0.0219	Undetermined2p		0	0
103	2	0	67014761	67014761	T	N	16821	2582	67788	0.1001	NA	2.405	0.0028	4121.11	3054.52	-1	0.9793	639.1	gain	0.5005	gain2p		1	1
104	2	67021598	68235796	1214198	Y	N	298	63	34011	0.0471	0.0072	2.1638	0.0172	14.9	21.99	1	0.8333	6.18	gain	0.2082	gain2p		0	1
105	2	0	64691032	64691032	T	N	16292	2611	58574	0.0066	0.0007	2.0088	0.0017	0.13	8.94	4	0.5328	1.57	LOH	0.0131	LOH at DNMT3A		0	0
106	2	25491056	25568821	77765	Y	N	20	8	19645	0.1055	0.0085	1.6833	0.0381	9.89	10.48	0	1	2.09	del	0.3485	del2p		0	0
107	2	60178342	62381474	2203132	Y	N	369	100	62091	0.0806	0.0088	2.2668	0.0201	59.27	77.26	0	1	29.57	gain	0.3846	gain2p		0	1
108	2	0	89130009	89130009	T	N	21221	3508	59902	0.0257	0.0008	2.0858	0.0016	126.2	366.54	10	0.755	196.19	gain	0.1083	gain2p		1	1
109	2	0	83217705	83217705	T	N	20369	3291	60955	0.0982	0.0018	2.3587	0.0022	4273.15	3459.94	14	0.9844	823.65	gain	0.489	gain2p		1	1
110	2	0	80230038	80230038	T	N	19875	3197	58001	0.006	0.0007	2.0248	0.0034	2.75	8.9	3	0.5066	0	gain	0.0243	gain2p		1	1
111	2	0	58929410	58929410	T	N	15308	2714	52167	0.0056	0.0008	2.0282	0.0027	11.29	11.57	2	0.5431	2.9	gain	0.0228	gain2p		1	1
112	2	0	72251751	72251751	T	N	18167	3008	53447	0.0918	0.0018	2.3494	0.0031	3600.22	3202.28	15	0.9819	750.25	gain	0.4496	gain2p		1	1
113	2	0	89119490	89119490	T	N	21216	1752	123854	0.2006	NA	2.9398	0.0045	4967.27	2541.42	-1	0.9755	431.19	gain	1	gain2p		1	1
114	2	0	47918963	47918963	T	N	12624	1916	59756	0.1377	NA	2.5393	0.0035	4876.82	2755.48	-1	0.9871	497.16	gain	0.76	gain2p		1	1
115	2	48032120	62588604	14556484	Y	N	3027	494	60486	0.1403	NA	2.6092	0.0075	1341.22	714.79	-1	0.9856	128.4	gain	0.7804	gain2p		1	1
116	2	0	89890269	89890269	T	N	21223	3527	61200	0.0196	0.0006	2.0495	0.0017	56.79	207.72	12	0.6866	94.29	gain	0.0816	gain2p		1	1
117	2	0	89109747	89109747	T	N	21214	3490	61303	0.0391	0.0009	2.1584	0.0026	671.89	973.02	21	0.8745	461.73	gain	0.1694	gain2p		1	1
118	2	96067275	101422395	5355120	N	Y	706	33	742056	0.1825	NA	1.5704	0.0091	136.52	41.5	-1	0.875	4.38	del	0.5349	del2q		0	0
119	2	86994146	89130884	2136738	Y	N	177	30	1264984	0.0692	0.0136	1.8459	0.0136	21	25.3	0	1	8.59	del	0.2431	del2p		1	0
120	2	231083111	231493425	410314	N	Y	99	35	18630	0.0559	0.0111	1.9131	0.0226	9.39	17.37	0	0.8824	4.81	Undetermined	NA	Undetermined2q		0	0
121	2	233763362	234380123	616761	N	Y	196	36	35702	0.0481	0.01	1.8615	0.0155	8.11	12.66	0	0.8857	5.05	del	0.1755	del2q		0	0
122	2	0	92027973	92027973	T	N	21229	3453	64904	0.0264	0.0008	2.0861	0.0016	190.81	418.1	12	0.7929	251.31	gain	0.1116	gain2p		1	1
123	2	76589401	77170201	580800	Y	N	128	19	87993	0.1538	NA	1.5512	0.0214	52.19	28.5	-1	1	5.31	del	0.4705	del2p		0	0
124	2	96741757	97680448	938691	N	Y	156	8	205742	0.1124	NA	1.7292	0.021	22.79	10.1	-1	1	2.11	del	0.367	del2q		0	0
125	2	0	66980020	66980020	T	N	16814	2754	61744	0.0817	0.0017	2.3118	0.0026	2619.57	2455.85	15	0.9744	652.03	gain	0.3909	gain2p		1	1
126	2	0	70263260	70263260	T	N	17540	3201	52499	0.0232	0.0008	2.0771	0.002	91.53	248.65	12	0.7177	128.37	gain	0.0973	gain2p		1	1
127	2	98334679	110411555	12076876	N	Y	2238	384	85936	0.0176	0.0026	1.9797	0.0046	3.06	19.49	0	0.6604	7.51	LOH	0.0352	LOH2q		0	0
128	2	0	27686911	27686911	T	N	6921	1270	54316	0.0908	0.0027	2.0123	0.0027	873.89	1424.5	10	0.9822	323.8	LOH	0.1815	LOH at DNMT3A		0	0
129	2	0	59987410	59987410	T	N	15522	2666	53144	0.007	0.0006	2.0427	0.0018	15.97	18.3	3	0.5406	3.08	gain	0.0284	gain2p		1	1
130	2	233461919	234374541	912622	N	Y	250	27	74622	0.1915	NA	1.5274	0.0184	93.74	40.5	-1	1	7.15	del	0.5539	del2q		0	0
131	2	220564839	223412813	2847974	N	Y	615	82	126702	0.0316	0.0048	2.1029	0.0099	2.24	12.18	0	0.8182	6.96	gain	0.1351	gain2q		0	0
132	2	9542286	11731774	2189488	Y	N	614	131	33109	0.076	0.0077	1.799	0.0132	75.39	93.19	0	0.9531	27.16	del	0.264	del2p		0	0
133	2	73743982	74737163	993181	Y	N	228	51	41630	0.065	0.0101	1.8828	0.0157	23.04	31.55	0	0.913	7.91	Undetermined	NA	Undetermined2p		0	0
134	2	48030691	67619093	19588402	Y	N	4006	654	70392	0.1052	NA	2.4135	0.0061	1086.9	828.11	-1	0.9844	166.52	gain	0.5332	gain2p		1	1
135	2	0	48024876	48024876	T	N	12669	2101	52518	0.0988	0.0023	2.3761	0.0028	3122.88	2408.8	12	0.9823	522.66	gain	0.4927	gain2p		1	1
136	2	102957716	112665201	9707485	N	Y	1707	272	99118	0.1246	0.008	1.7236	0.0058	410.06	341.83	3	0.9739	65.49	del	0.3989	del2q		1	0
137	2	0	75295900	75295900	T	N	18725	3069	58899	0.0069	0.0007	2.0187	0.0018	1.06	11.86	6	0.5335	2.64	gain	0.0281	gain2p		1	1
138	2	205062901	230993341	25930440	N	Y	6032	983	58587	0.0644	0.0023	1.8062	0.0032	656.06	655.71	11	0.9416	190.7	del	0.2281	del2q		1	0
139	2	0	67762631	67762631	T	N	16980	2967	53884	0.0875	0.0018	2.4292	0.0028	2627.96	2537.18	6	0.9779	735.29	gain	0.4242	gain2p		1	1
140	2	0	71651043	71651043	T	N	17853	2967	54059	0.1275	NA	2.5118	0.003	4738.79	3441.69	-1	0.975	705.93	gain	0.6848	gain2p		1	1
141	2	22562283	27942658	5380375	Y	N	1191	196	59909	0.0211	0.0024	1.9338	0.0077	1.99	15.06	0	0.7081	6.79	del	0.0811	del2p		0	0
142	2	57914065	65371112	7457047	Y	N	1316	248	73836	0.024	0.0023	2.1014	0.0319	4.25	21.44	2	0.7427	12.28	gain	0.1008	gain2p		1	1
143	2	75148429	86005488	10857059	Y	N	2173	382	59571	0.0179	0.0025	1.9366	0.0059	5.9	14.75	3	0.6761	9.13	del	0.0693	del2p		0	0
144	2	153488963	161977647	8488684	N	Y	1446	190	96230	0.0223	0.0031	1.9254	0.0073	4.59	13.06	1	0.6369	2.7	del	0.0854	del2q		0	0
145	2	0	62289409	62289409	T	N	16078	2998	43793	0.0322	0.0008	2.1099	0.0022	421.48	288.31	0	NA	0	gain	0.1379	gain2p		1	1
146	2	219470339	230691948	11221609	N	Y	2612	405	65956	0.0267	0.0019	1.9098	0.0053	35.69	25.41	0	NA	0	del	0.1014	del2q		1	0
147	2	0	77658808	77658808	T	N	19391	3231	54928	0.0306	0.0008	2.4793	0.0032	1444.35	283.29	0	NA	0	gain	0.1304	gain2p		1	1
148	2	30352653	46227216	15874563	Y	N	3890	1	9596556	0.0467	NA	1.1753	0.0041	2115.7	0.33	-1	NA	0	del	0.8247	del2p		1	0
149	2	229840230	230837376	997146	N	Y	198	31	76178	0.0979	0.019	1.7622	0.0191	38.38	31.78	0	NA	0	del	0.3275	del2q		0	0
150	2	0	66969944	66969944	T	N	16957	2647	52772	0.1351	0.0027	2.5345	0.0037	4285.98	3649.07	0	NA	0	gain	0.7404	gain2p		1	1
151	2	0	67510334	67510334	T	N	17076	2329	75135	0.143	NA	2.5676	0.004	4333.51	3443.09	-1	NA	0	gain	0.801	gain2p		1	1
152	2	217363626	230847145	13483519	N	Y	3284	171	198867	0.1995	NA	1.5119	0.005	508.06	256.5	-1	NA	0	del	0.5705	del2q		1	0
153	2	229866681	230676343	809662	N	Y	161	31	98197	0.0956	0.0179	1.7158	0.0193	43.99	39.08	0	NA	0	del	0.321	del2q		0	0
154	2	0	92072753	92072753	T	N	21244	3713	56870	0.0678	0.0012	2.2235	0.0019	3406.72	2704.45	0	NA	0	gain	0.3135	gain2p		1	1
155	2	0	88754727	88754727	T	N	21220	3529	57676	0.0535	0.001	2.2068	0.0019	2015.25	1690.38	0	NA	0	gain	0.2394	gain2p		1	1
156	2	0	242193529	242193529	T	T	52923	8515	69576	0.0264	0.0007	1.9618	0.002	60.29	20.53	0	NA	0	LOH	0.0529	LOH at DNMT3A		0	0
157	2	0	242193529	242193529	T	T	52929	8200	73339	0.0248	0.0007	1.9789	0.0014	12.42	21.68	0	NA	0	LOH	0.0496	LOH at DNMT3A		0	0
158	2	0	242193529	242193529	T	T	52925	8346	71790	0.021	0.0006	1.9836	0.0014	10.66	23.12	0	NA	0	LOH	0.0421	LOH at DNMT3A		0	0
159	2	0	17057778	17057778	T	N	4338	852	44861	0.1369	NA	2.4624	0.0055	1628.87	1258.59	-1	NA	0	gain	0.754	gain2p		0	1
160	2	17061240	27765954	10704714	Y	N	2592	0	10704714	NA	NA	2.4695	0.0092	385.49	NA	-1	NA	0	gain	0.4695	gain2p		1	1
161	2	27770275	91442776	63672501	Y	N	14308	2068	77313	0.1386	NA	2.5348	0.0031	4621.07	3062.21	-1	NA	0	gain	0.7667	gain2p		1	1
162	2	99838997	100611213	772216	N	Y	131	29	48234	0.051	0.0098	1.8649	0.0209	15.43	13.9	0	NA	0	del	0.1852	del2q		0	0
163	2	102264363	103008782	744419	N	Y	151	35	52405	0.0536	0.0094	1.8156	0.0175	23.09	19.83	0	NA	0	del	0.1935	del2q		0	0
164	2	108562157	109451420	889263	N	Y	162	26	123398	0.0511	0.0107	1.8237	0.0167	14.59	12.82	0	NA	0	del	0.1853	del2q		0	0
165	2	230218396	230671558	453162	N	Y	105	29	28311	0.1087	0.0214	1.7626	0.0269	41.89	37.27	0	NA	0	del	0.357	del2q		0	0
166	2	230213530	230671558	458028	N	Y	108	30	27761	0.1425	0.0248	1.6483	0.0225	52.45	44.29	0	NA	0	del	0.4437	del2q		0	0
167	2	0	88676856	88676856	T	N	21206	3783	52913	0.0147	0.0006	1.9975	0.002	1.82	15.93	0	NA	0	LOH	0.0295	LOH at DNMT3A		0	0
168	2	95351393	242193529	146842136	N	T	31681	4579	83392	0.0142	0.0005	2.01	0.0017	2.81	16.15	0	NA	0	LOH	0.0283	LOH2q		0	0
169	2	0	79404144	79404144	T	N	19733	3266	54842	0.0204	0.0006	2.1408	0.0019	217.37	110.71	0	NA	0	gain	0.0851	gain2p		1	1
170	2	200397723	200495743	98020	N	Y	14	7	36721	0.3794	0.1395	2.0357	0.0901	3.58	10.5	0	1	1.8	LOH	0.7589	LOH2q		0	0
171	2	235477886	235890728	412842	N	Y	155	58	15494	0.0571	0.0078	1.8608	0.0156	28.6	40.6	0	0.9649	13.37	del	0.2049	del2q		0	0
172	2	0	80690431	80690431	T	N	22435	6857	30401	0.0132	0.0004	2.0012	0.0025	2.1	259.72	6	0.6089	70.76	LOH	0.0264	LOH at DNMT3A		0	0
173	2	9630231	26755551	17125320	Y	N	4373	1382	32933	0.0198	0.0011	1.9429	0.0031	18.07	103.76	6	0.6929	45.1	del	0.076	del2p		0	0
174	3	0	12346738	12346738	T	N	3967	712	37814	0.0144	0.0015	1.9437	0.0036	9.18	18.97	1	0.6091	6.55	del	0.0559	del3p		1	0
175	3	11690450	11893606	203156	Y	N	57	13	23039	0.1139	0.033	1.7254	0.0321	20.78	18.99	0	1	3.6	del	0.3711	del3p		0	0
176	3	47884953	48769855	884902	Y	N	185	16	250011	0.0906	0.0192	1.7455	0.0155	27.24	17.26	0	1	4.53	del	0.3069	del3p		0	0
177	3	0	86859829	86859829	T	N	20765	3277	66851	0.0186	0.0007	1.94	0.0021	67.1	134.99	7	0.5932	22.22	del	0.0716	del3p		1	0
178	3	46688498	50132131	3443633	Y	N	603	19	1212829	0.1558	NA	1.5947	0.0097	151.97	28.5	-1	1	5.33	del	0.4752	del3p		1	0
179	3	46646616	50013778	3367162	Y	N	603	24	279295	0.1518	NA	1.5767	0.0121	119.3	32.34	-1	0.913	3.79	del	0.4658	del3p		1	0
180	3	19836501	25290986	5454485	Y	N	1367	305	36345	0.0425	0.0031	1.8862	0.0063	52.41	100.88	1	0.8907	42.96	del	0.1566	del3p		0	0
181	3	70969345	71626123	656778	Y	N	145	9	153012	0.1944	NA	1.5548	0.0272	29.97	12.13	-1	1	2.39	del	0.56	del3p		0	0
182	3	0	8146961	8146961	T	N	2653	556	29665	0.0117	0.0016	2	0.0044	0.01	8.35	2	0.5706	2.23	LOH	0.0234	LOH3p		0	0
183	3	46764663	48732846	1968183	Y	N	343	18	247596	0.1879	NA	1.5765	0.0132	67.88	27	-1	1	5.1	del	0.5463	del3p		1	0
184	3	52637486	53364140	726654	Y	N	139	15	130809	0.1886	NA	1.5663	0.0209	37.69	22.5	-1	1	4.2	del	0.5478	del3p		0	0
185	3	86204867	198022430	111817563	Y	T	22463	3436	82275	0.1127	0.002	2.3446	0.0029	5043.39	4286.82	24	0.9831	873.56	gain	0.582	gain3pq		1	0
186	3	133415371	156855546	23440175	N	Y	4979	752	75743	0.0751	0.0031	1.7972	0.0034	573.04	546.36	3	0.952	154.57	del	0.2611	del3q		0	0
187	3	113700726	198022430	84321704	N	T	18545	3024	62539	0.105	0.002	2.3699	0.0028	4094.93	3542.71	28	0.9748	721.78	gain	0.532	gain3q		1	1
188	3	105369207	106320788	951581	N	Y	179	18	92972	0.1719	NA	1.5382	0.0184	63.39	25	-1	0.9412	3.4	del	0.5118	del3q		0	0
189	3	135604830	198022430	62417600	N	T	13832	2427	61832	0.0165	0.0008	2.0657	0.0022	19.23	85.86	11	0.6302	31.26	gain	0.0684	gain3q		1	1
190	3	113007061	114779989	1772928	N	Y	285	47	87240	0.1159	NA	1.6283	0.0158	75.42	59.29	-1	0.9348	8.95	del	0.3765	del3q		0	0
191	3	121001807	123541066	2539259	N	Y	650	99	97735	0.1286	0.0125	1.7057	0.0093	149.28	133.72	0	1	28.7	del	0.4093	del3q		0	0
192	3	0	33099188	33099188	T	N	9074	1609	44851	0.02	0.0011	2.0281	0.0031	3.07	82.85	8	0.6705	39.66	LOH	0.04	LOH3p		0	0
193	3	46944033	48508851	1564818	Y	N	212	11	379725	0.1048	NA	1.6863	0.0168	34.52	13.48	-1	1	3.01	del	0.3466	del3p		1	0
194	3	51432895	53537879	2104984	Y	N	391	50	141753	0.1082	0.0145	1.7476	0.0105	80.03	63.09	0	1	14.77	del	0.3559	del3p		1	0
195	3	133412	9534149	9400737	Y	N	3061	580	37354	0.1238	NA	1.6844	0.0041	1039.43	789.75	-1	0.9629	129.75	del	0.3968	del3p		1	0
196	3	19907859	21281019	1373160	Y	N	297	40	112893	0.1272	NA	1.656	0.0118	82.3	46.59	-1	0.9474	7.93	del	0.4055	del3p		0	0
197	3	21345104	23982330	2637226	Y	N	668	136	39383	0.1221	NA	1.6724	0.0104	249.69	192.31	-1	0.9925	37.36	del	0.3925	del3p		0	0
198	3	26774378	28707647	1933269	Y	N	345	60	84949	0.1152	NA	1.6669	0.0123	113.07	81.26	-1	0.9655	13.51	del	0.3745	del3p		0	0
199	3	47082500	53667039	6584539	Y	N	1056	82	243074	0.1141	NA	1.7388	0.0065	178.64	109.35	-1	0.95	16.96	del	0.3716	del3p		1	0
200	3	80831249	83970681	3139432	Y	N	424	64	124522	0.1294	NA	1.632	0.0107	144.22	92.37	-1	1	17.87	del	0.4112	del3p		0	0
201	3	102606814	118758169	16151355	N	Y	2951	443	72677	0.1231	NA	1.6563	0.004	938.95	623.44	-1	0.9791	109.17	del	0.395	del3q		0	0
202	3	9880426	10857331	976905	Y	N	460	80	22940	0.1144	0.0133	1.7168	0.0105	135.41	105.2	0	0.9744	19.21	del	0.3723	del3p		0	0
203	3	83979091	102364297	18385206	Y	Y	2194	310	133914	0.0448	0.0038	1.853	0.0047	89.17	86.19	4	0.8027	24.54	del	0.1645	del3pq		0	0
204	3	44289015	59774827	15485812	Y	N	2972	439	91450	0.0228	0.0021	1.9357	0.0042	10	32.68	1	0.7262	19.35	del	0.0871	del3p		1	0
205	3	150035821	150867063	831242	N	Y	193	40	31465	0.0461	0.0083	2.0644	0.0175	2.96	16.14	0	0.8919	5.33	LOH	0.0923	LOH3q		0	0
206	3	16364954	24176595	7811641	Y	N	1662	309	54099	0.0234	0.0023	1.9165	0.0074	8.41	19.36	3	0.6433	5.09	del	0.0893	del3p		0	0
207	3	121647286	198022430	76375144	N	T	16951	2888	67446	0.0465	0.0011	2.1565	0.0019	774.15	1020.22	24	0.9163	490.76	gain	0.2049	gain3q		1	1
208	3	0	28950624	28950624	T	N	7906	1415	47116	0.0093	0.0012	1.9584	0.0025	11.75	12.6	5	0.5614	2.27	del	0.0367	del3p		1	0
209	3	0	6438854	6438854	T	N	2189	263	64347	0.1671	NA	1.6195	0.0065	643.09	359.54	-1	0.9305	48.38	del	0.5009	del3p		1	0
210	3	164953735	198022430	33068695	N	T	8119	1442	53900	0.0198	0.0012	2.0829	0.0031	22.69	67.7	5	0.6359	20.36	gain	0.0823	gain3q		1	1
211	3	46008790	48716075	2707285	Y	N	478	58	84324	0.0696	0.0097	1.8232	0.0105	44.83	46.83	0	1	16.83	del	0.2443	del3p		1	0
212	3	118271900	123650179	5378279	N	Y	1196	38	370467	0.2205	NA	1.5045	0.0062	294.64	57	-1	1	10.84	del	0.6121	del3q		0	0
213	3	106770671	144968864	38198193	N	Y	7719	1147	84925	0.0455	0.0017	1.8798	0.0025	292.02	420.57	4	0.9348	215.15	del	0.1668	del3q		0	0
214	3	142541687	143491919	950232	N	Y	259	64	33761	0.0303	0.0055	1.8562	0.0128	6	13.37	0	0.8667	7.84	del	0.1145	del3q		0	0
215	3	950071	12510283	11560212	Y	N	3821	699	34050	0.0727	0.0034	1.7922	0.0042	278.14	245.95	23	0.8953	101.32	del	0.2539	del3p		1	0
216	3	77683049	87909882	10226833	Y	N	1441	23	869791	0.1988	NA	1.3056	0.0101	330.05	30.24	-1	1	6.03	del	0.5689	del3p		0	0
217	3	141333721	151894165	10560444	N	Y	2375	47	399012	0.2053	NA	1.3342	0.0081	509.38	48.58	-1	0.8043	3.99	del	0.5822	del3q		0	0
218	3	0	77402615	77402615	T	N	19450	16	7379493	0.3126	0.0821	2.0355	0.0023	30.47	12	0	0.5333	0.01	LOH	0.6252	LOH3p		0	0
219	3	0	198022430	198022430	T	T	43093	7221	66074	0.0049	0.0004	2.0096	0.0023	0.03	8.36	10	0.5202	1.99	Undetermined	0.0198	Undetermined3whole		0	0
220	3	0	87818696	87818696	T	N	20576	3289	61998	0.0294	0.0008	1.9228	0.0018	242.22	159.23	0	NA	0	del	0.111	del3p		1	0
221	3	165965953	198295559	32329606	N	T	7784	1368	54546	0.1047	0.003	2.4214	0.0043	2084.62	1586.52	0	NA	0	gain	0.5299	gain3pq		1	0
222	3	140541434	165838023	25296589	N	Y	4960	791	75449	0.0389	0.0018	2.1353	0.005	137.59	116.38	0	NA	0	gain	0.1686	gain3q		1	1
223	3	165888389	198295559	32407170	N	T	7790	1322	57970	0.0884	0.0026	2.3458	0.0044	1619.2	1306.27	0	NA	0	gain	0.4298	gain3pq		1	0
224	3	138131046	150956172	12825126	N	Y	2810	0	12825126	NA	NA	1.2912	0.0045	1189.85	NA	-1	NA	0	del	0.7088	del3q		0	0
225	3	157594640	167054164	9459524	N	Y	1564	0	9459524	NA	NA	1.2493	0.006	741.53	NA	-1	NA	0	del	0.7507	del3q		0	0
226	3	189172511	194401811	5229300	N	Y	1613	0	5229300	NA	NA	1.2997	0.0058	650.74	NA	-1	NA	0	del	0.7003	del3q		0	0
227	3	24429374	24800740	371366	Y	N	123	9	59846	0.1734	NA	1.5291	0.0348	25.4	13.5	-1	NA	0	del	0.5151	del3p		0	0
228	3	69929315	73548254	3618939	Y	N	854	124	68291	0.1612	0.0148	1.6438	0.0108	210.24	182.62	0	NA	0	del	0.4876	del3p		1	0
229	3	0	90061822	90061822	T	N	20867	3356	62071	0.0455	0.001	1.8272	0.0019	1200.88	718.07	0	NA	0	del	0.1667	del3p		1	0
230	3	43416229	58687505	15271276	Y	N	2823	427	96015	0.0599	0.0032	1.8465	0.0044	358.21	280.98	0	NA	0	del	0.2141	del3p		1	0
231	3	168549471	198295559	29746088	N	T	7406	1199	64551	0.1349	0.004	2.5241	0.0068	2177.24	1710.34	0	NA	0	gain	0.7389	gain3pq		1	0
232	3	53503852	85403994	31900142	Y	N	6505	1319	54091	0.0355	0.0012	1.9008	0.0057	269.21	248.37	0	NA	0	del	0.1326	del3p		1	0
233	3	0	690774	690774	T	N	173	17	91098	0.0712	0.0187	1.8096	0.0191	18.76	16.1	0	NA	0	del	0.2494	del3p		0	0
234	3	5700015	50437143	44737128	Y	N	11334	1688	65427	0.0679	0.0018	1.8565	0.0031	1448.28	1373.6	0	NA	0	del	0.2391	del3p		1	0
235	3	54940131	55776462	836331	Y	N	217	55	29177	0.0727	0.0108	1.8959	0.0186	51.55	50.47	0	NA	0	LOH	0.1455	LOH3p		0	0
236	3	62058934	64117459	2058525	Y	N	493	84	55074	0.0669	0.0078	1.8527	0.011	67.43	63.45	0	NA	0	del	0.2361	del3p		0	0
237	3	102540581	104092858	1552277	N	Y	260	37	103440	0.1335	0.0228	1.6042	0.0154	66.64	53.21	0	NA	0	del	0.4215	del3q		0	0
238	3	114385380	123377973	8992593	N	Y	1835	237	117387	0.1284	0.0086	1.6829	0.0136	403.15	336.36	0	NA	0	del	0.4085	del3q		0	0
239	3	152639059	157104019	4464960	N	Y	837	124	90304	0.1294	0.0116	1.6745	0.0084	208.18	173.16	0	NA	0	del	0.4112	del3q		0	0
240	3	177833991	178973359	1139368	N	Y	222	30	76108	0.1306	0.0249	1.7098	0.0159	48.77	42.98	0	NA	0	del	0.4142	del3q		0	0
241	3	0	198295559	198295559	T	T	42342	6529	73007	0.0965	0.0013	2.2904	0.0022	8492.53	7551.68	0	NA	0	gain	0.4783	tri3		1	0
242	3	0	198295559	198295559	T	T	42344	6920	68803	0.0349	0.0006	2.1235	0.0015	942.43	683.38	0	NA	0	gain	0.1499	tri3		1	0
243	3	132217210	198295559	66078349	N	T	14475	2615	58857	0.0502	0.0012	2.1745	0.0029	794.58	678.86	0	NA	0	gain	0.2232	gain3pq		1	0
244	3	0	35341096	35341096	T	N	9252	1091	74631	0.1688	NA	1.6317	0.003	2430.48	1620.92	-1	NA	0	del	0.5047	del3p		1	0
245	3	41903128	48130282	6227154	Y	N	1100	113	129938	0.1656	NA	1.6713	0.0081	240.13	168.77	-1	NA	0	del	0.4976	del3p		1	0
246	3	54002128	57348545	3346417	Y	N	815	103	81304	0.1694	NA	1.6383	0.0102	224.5	154.5	-1	NA	0	del	0.506	del3p		0	0
247	3	110110185	114201280	4091095	N	Y	719	31	273470	0.225	NA	1.471	0.0111	232.96	46.5	-1	NA	0	del	0.6207	del3q		0	0
248	3	128379323	145672092	17292769	N	Y	3497	150	256702	0.2199	NA	1.5152	0.005	925.56	224.15	-1	NA	0	del	0.6108	del3q		0	0
249	3	145830197	149877665	4047468	N	Y	1063	33	297418	0.2222	NA	1.4452	0.009	337.53	49.5	-1	NA	0	del	0.6154	del3q		0	0
250	3	195274025	198295559	3021534	N	T	645	114	91621	0.0573	0.006	2.0012	0.0103	46.81	56.1	0	NA	0	LOH	0.1146	LOH3pq		0	0
251	3	0	198295559	198295559	T	T	42342	6902	73177	0.0454	0.0009	1.9196	0.0024	204.94	129.61	0	NA	0	LOH	0.0907	LOH3whole		0	0
252	3	0	198295559	198295559	T	T	42343	7103	67605	0.0298	0.0007	1.9746	0.0017	29.24	59.87	0	NA	0	LOH	0.0595	LOH3whole		0	0
253	3	0	198295559	198295559	T	T	42345	6850	74867	0.0289	0.0007	1.9564	0.0016	47.58	32.97	0	NA	0	LOH	0.0577	LOH3whole		0	0
254	3	0	198295559	198295559	T	T	42341	6679	73774	0.0234	0.0006	1.9553	0.0015	62.18	28.39	0	NA	0	LOH	0.0467	LOH3whole		0	0
255	3	0	198295559	198295559	T	T	42343	7015	68078	0.0149	0.0005	1.969	0.0012	29.6	25.01	0	NA	0	del	0.0578	monosomy3		1	0
256	3	0	198295559	198295559	T	T	42343	7115	68701	0.0206	0.0006	1.9645	0.002	56.12	29.56	0	NA	0	LOH	0.0413	LOH3whole		0	0
257	3	59419399	88963908	29544509	Y	N	5777	959	69866	0.0767	0.0027	1.8045	0.0043	949.13	800.66	0	NA	0	del	0.266	del3p		1	0
258	3	0	198295559	198295559	T	T	42342	6947	73602	0.0281	0.0006	1.9682	0.0017	119.39	142.73	0	NA	0	LOH	0.0562	LOH3whole		0	0
259	3	0	198295559	198295559	T	T	42344	6684	74082	0.0178	0.0005	1.9756	0.0014	36.95	35.13	0	NA	0	LOH	0.0356	LOH3whole		0	0
260	3	0	198295559	198295559	T	T	42340	6944	74667	0.0218	0.0005	1.9551	0.0014	103.81	60.64	0	NA	0	del	0.0834	monosomy3		1	0
261	3	0	198295559	198295559	T	T	42344	6609	75919	0.0177	0.0005	1.9842	0.0017	52.26	28.99	0	NA	0	LOH	0.0353	LOH3whole		0	0
262	3	0	198295559	198295559	T	T	42342	6905	70132	0.0154	0.0005	1.9828	0.0014	18.12	19.5	0	NA	0	LOH	0.0309	LOH3whole		0	0
263	3	0	198295559	198295559	T	T	42344	6964	70332	0.0173	0.0005	1.9493	0.0013	93.41	31.98	0	NA	0	del	0.067	monosomy3		1	0
264	3	0	198295559	198295559	T	T	42344	7176	65109	0.019	0.0005	1.9582	0.0013	68.87	44.01	0	NA	0	del	0.0733	monosomy3		1	0
265	3	425474	5116393	4690919	Y	N	1506	308	33396	0.1119	0.0067	1.7095	0.0068	442.74	405	0	NA	0	del	0.3656	del3p		1	0
266	3	8702968	10906792	2203824	Y	N	833	105	41050	0.1045	0.0104	1.7495	0.0083	153.42	137.21	0	NA	0	del	0.3458	del3p		0	0
267	3	56753423	57104391	350968	Y	N	108	22	37116	0.1156	0.0258	1.6683	0.0227	32.48	30	0	NA	0	del	0.3757	del3p		0	0
268	3	119202730	120177117	974387	N	Y	230	31	73539	0.1038	0.019	1.7709	0.0173	44.26	40	0	NA	0	del	0.3438	del3q		0	0
269	3	166614807	168082114	1467307	N	Y	211	36	90049	0.1201	0.0201	1.6243	0.0184	54.18	45.75	0	NA	0	del	0.3872	del3q		0	0
270	3	169862046	171051382	1189336	N	Y	213	34	110494	0.1051	0.0192	1.7457	0.0164	46.73	43.11	0	NA	0	del	0.3475	del3q		0	0
271	3	171428837	171911479	482642	N	Y	118	15	284103	0.105	0.0273	1.6848	0.0263	20.38	16.38	0	NA	0	del	0.3471	del3q		0	0
272	3	141374443	142471586	1097143	N	Y	205	21	98408	0.1446	NA	1.6412	0.014	52.76	31.5	-1	NA	0	del	0.4487	del3q		0	0
273	3	190900892	191480948	580056	N	Y	126	20	49462	0.1472	NA	1.5843	0.0199	40.2	26.96	-1	NA	0	del	0.455	del3q		0	0
274	3	0	38592406	38592406	T	N	11730	3446	30596	0.0054	0.0005	1.9959	0.0044	0.04	11.34	5	0.5305	2.03	LOH	0.0107	LOH3p		0	0
275	3	0	57914178	57914178	T	N	15827	4721	34550	0.0062	0.0005	2.0019	0.0017	4.68	20.86	9	0.5329	3.29	LOH	0.0124	LOH3p		0	0
276	3	193916237	198022430	4106193	N	T	792	236	50848	0.0322	0.0027	1.9953	0.0084	18.07	69.35	1	0.8766	32.35	LOH	0.0643	LOH3q		0	0
277	3	45865006	47452786	1587780	Y	N	297	120	27860	0.0227	0.0031	1.9714	0.0114	0.67	13.99	0	0.6949	3.82	Undetermined	0.0907	Undetermined3p		0	0
278	3	123645834	123704039	58205	N	Y	18	9	12650	0.4978	0.179	1.9396	0.0462	0.55	12.01	0	1	2.4	LOH	0.9956	LOH3q		0	0
279	3	0	44777795	44777795	T	N	13118	4258	25264	0.0071	0.0006	1.9963	0.0022	4.76	29.67	9	0.517	0.77	LOH	0.0143	LOH3p		0	0
280	3	62151054	80158934	18007880	Y	N	4667	0	18007880	NA	NA	1.1872	0.004	3935.42	NA	-1	NA	0	del	0.8128	del3p		1	0
281	4	180250564	191154276	10903712	N	T	3376	683	35729	0.0127	0.0016	1.9698	0.0035	4.55	15.05	2	0.5828	3.23	del	0.0497	del4q		0	0
282	4	80513004	83297302	2784298	N	Y	511	84	75573	0.131	NA	1.6702	0.0097	174.06	118.52	-1	0.9753	20.04	del	0.4153	del4q		0	0
283	4	0	31119045	31119045	T	N	7733	1415	47091	0.0078	0.0009	1.9874	0.0024	1.9	8.95	2	0.5327	0.85	LOH	0.0156	LOH4p		0	0
284	4	83115166	191154276	108039110	N	T	21502	3545	74261	0.0082	0.0007	2.0139	0.0031	4.73	20.81	6	0.5317	2.37	LOH	0.0163	LOH at TET2		0	0
285	4	69682629	84588508	14905879	N	Y	3058	519	73823	0.0138	0.002	1.9478	0.0046	8.04	11.24	2	0.6411	8.38	del	0.0538	del4q		1	0
286	4	0	37062345	37062345	T	N	8800	1424	63302	0.0111	0.001	1.9621	0.0027	9.72	22.24	2	0.5591	3.07	del	0.0433	del4p		1	0
287	4	132264627	191154276	58889649	N	T	12605	2130	70069	0.0116	0.0009	2.0347	0.0022	8.82	33.84	5	0.5687	6.5	gain	0.0475	gain4q		0	0
288	4	54140416	57745369	3604953	N	Y	831	44	132495	0.2103	NA	1.4889	0.0119	222.38	66	-1	1	12.56	del	0.5921	del4q		0	0
289	4	0	32594107	32594107	T	N	8064	1183	63244	0.1446	NA	1.66	0.0041	2343.33	1675.88	-1	0.9792	290.22	del	0.4488	del4p		1	0
290	4	100244461	191154276	90909815	N	T	18321	35	7966684	0.2718	0.0477	2.0337	0.0023	42.55	37.5	3	0.7353	1.69	LOH	0.5436	LOH at TET2		0	0
291	4	5064533	36959866	31895333	Y	N	7521	1167	62623	0.1351	NA	1.6676	0.0027	2408.71	1640.11	-1	0.9668	268.32	del	0.4254	del4p		1	0
292	4	45666894	62758491	17091597	Y	Y	2552	381	102264	0.1358	NA	1.6444	0.0043	850.13	560.17	-1	0.9946	105.42	del	0.4271	del4pq		0	0
293	4	0	23827841	23827841	T	N	5999	952	54886	0.1333	0.0045	1.7414	0.0033	1439.41	1262.64	11	0.9685	215.08	del	0.4209	del4p		1	0
294	4	144451912	191154276	46702364	N	T	10498	1921	54623	0.0038	0.0009	1.938	0.0023	32.19	3.97	0	0.485	0.31	del	0.015	del4q		1	0
295	4	107082411	108622475	1540064	N	Y	251	42	82570	0.1396	0.0212	1.6248	0.0146	70.62	56.36	0	1	11.93	del	0.4365	del4q		0	0
296	4	65592228	191154276	125562048	N	T	25010	4044	77319	0.0133	0.0008	1.994	0.0022	11.27	67	8	0.5592	11.82	LOH	0.0267	LOH at TET2		0	0
297	4	0	20215325	20215325	T	N	5213	928	54312	0.0096	0.0016	1.9653	0.0036	12.51	11.2	1	0.5354	0.91	del	0.0377	del4p		1	0
298	4	176116298	191154276	15037978	N	T	4299	856	38399	0.0154	0.0016	1.9624	0.0037	14.73	31.38	3	0.6424	12.92	del	0.0598	del4q		0	0
299	4	7369025	94718164	87349139	Y	Y	17334	2894	71714	0.0133	0.0007	1.9515	0.0016	20.88	54.57	18	0.6049	18.49	del	0.052	del4pq		1	0
300	4	0	18111823	18111823	T	N	4894	794	51906	0.0107	0.0015	1.9723	0.003	4.29	12.29	2	0.5384	0.79	del	0.042	del4p		1	0
301	4	0	28833274	28833274	T	N	7238	1267	50328	0.0102	0.001	1.9681	0.0029	7.17	18.72	1	0.5601	3.36	del	0.0399	del4p		1	0
302	4	162248478	191154276	28905798	N	T	7088	1325	53270	0.0081	0.0012	2.0041	0.0035	0.22	11.46	0	0.5266	0.66	LOH	0.0162	LOH4q		0	0
303	4	0	32502436	32502436	T	N	8044	1438	51369	0.0389	0.0015	1.8169	0.0031	328.44	309.75	8	0.812	120.37	del	0.1444	del4p		1	0
304	4	187622064	191154276	3532212	N	T	937	180	51139	0.0307	0.0042	2.0307	0.0114	0.99	21.92	0	0.7485	9.14	LOH	0.0615	LOH4q		0	0
305	4	0	30514952	30514952	T	N	7616	16	3609690	0.2213	NA	1.3629	0.0043	2140.86	13.07	-1	0.5	0	del	0.6136	del4p		1	0
306	4	30521381	36468162	5946781	Y	N	1090	195	60425	0.0837	0.0071	1.7375	0.0099	92.58	85.71	2	0.9341	35.23	del	0.2869	del4p		0	0
307	4	75054234	86810287	11756053	N	Y	2144	360	69196	0.0863	0.0056	1.8165	0.0073	133.83	127.5	9	0.8863	49.9	del	0.2944	del4q		1	0
308	4	104542360	107089112	2546752	N	Y	466	57	79479	0.0798	0.0153	1.8075	0.0154	21.15	16.32	1	0.8333	5.61	del	0.2753	del4q		0	0
309	4	117468286	134576972	17108686	N	Y	2876	529	60937	0.088	0.0043	1.7748	0.011	244.09	278.77	1	0.9702	121.07	del	0.2994	del4q		0	0
310	4	0	191154276	191154276	T	T	38793	6311	71667	0.055	0.0008	2.2045	0.0015	2702.63	3078.91	47	0.9352	1179.99	gain	0.247	tri4		0	0
311	4	143412079	191154276	47742197	N	T	10637	1808	62845	0.0125	0.0009	1.9971	0.0024	0.63	34.45	5	0.578	9.11	LOH	0.0249	LOH4q		0	0
312	4	80513004	96375542	15862538	N	Y	3074	441	104371	0.0131	0.0019	1.9467	0.0043	3.94	14.5	0	0.6587	9.2	del	0.0509	del4q		0	0
313	4	0	31037602	31037602	T	N	7707	347	216764	0.2124	NA	1.4875	0.0026	2158.98	495.06	-1	0.9641	78.12	del	0.5964	del4p		1	0
314	4	0	1911782	1911782	T	N	497	65	93504	0.1015	NA	1.6388	0.0111	95.71	75.28	-1	1	17.26	del	0.3374	del4p		0	0
315	4	0	19226885	19226885	T	N	5068	943	51836	0.0118	0.0018	1.9405	0.0037	16.52	4.02	4	0.6468	15.25	del	0.046	del4p		1	0
316	4	153010468	155074199	2063731	N	Y	479	82	55887	0.0464	0.0062	1.8734	0.0099	19.94	32.02	0	0.95	16.88	del	0.1698	del4q		0	0
317	4	58832860	191154276	132321416	N	T	26185	4414	72518	0.0049	0.0006	2.0096	0.0016	0.92	15.24	1	0.5159	0.81	Undetermined	0.0197	Undetermined4q		0	0
318	4	19769495	29555312	9785817	Y	N	2257	30	610756	0.2741	NA	1.3649	0.0068	757.84	29.76	-1	0.6897	0.87	del	0.7082	del4p		1	0
319	4	52683607	59229631	6546024	N	Y	1325	10	988699	0.2776	NA	1.383	0.0084	416.36	12	-1	0.8889	1.31	del	0.714	del4q		0	0
320	4	0	190214555	190214555	T	T	37585	6189	75216	0.0202	0.0006	1.9671	0.0024	89.88	38.55	0	NA	0	LOH	0.0403	LOH at TET2		0	0
321	4	171245880	190214555	18968675	N	T	4931	892	47846	0.099	0.0035	1.724	0.0042	1200.61	980.73	0	NA	0	del	0.3306	del4q		0	0
322	4	9955197	46923796	36968599	Y	N	7802	1371	60152	0.0223	0.0011	1.9344	0.0051	54.64	31.84	0	NA	0	del	0.0854	del4p		1	0
323	4	78054777	190214555	112159778	N	T	21618	3664	75547	0.0184	0.0006	2.0153	0.0034	30.98	57.65	0	NA	0	LOH	0.0368	LOH at TET2		0	0
324	4	0	33415006	33415006	T	N	8022	1329	57131	0.0369	0.0012	1.8577	0.0052	361.3	311.83	0	NA	0	del	0.1375	del4p		1	0
325	4	0	10329670	10329670	T	N	2969	1	5891214	0.057	NA	1.3346	0.0048	685.53	0.67	-1	NA	0	del	0.6654	del4p		1	0
326	4	10334408	43966037	33631629	Y	N	7254	0	33631629	NA	NA	1.185	0.0043	2678.43	NA	-1	NA	0	del	0.815	del4p		1	0
327	4	11762871	13064807	1301936	Y	N	249	13	169869	0.1515	NA	1.4102	0.0201	57.29	15.2	-1	NA	0	del	0.465	del4p		0	0
328	4	15209204	37767375	22558171	Y	N	4734	65	570401	0.2273	NA	1.3315	0.0046	1343.37	96.9	-1	NA	0	del	0.625	del4p		1	0
329	4	69580550	74838854	5258304	N	Y	944	90	142018	0.0672	NA	2.2374	0.0119	66.27	50.95	-1	NA	0	gain	0.3108	gain4q		0	0
330	4	3417950	37767438	34349488	Y	N	8040	592	22558672	0.08	0.0037	1.8123	0.0064	476.35	432.59	0	NA	0	del	0.2757	del4p		1	0
331	4	38090475	190214555	152124080	Y	T	28686	4538	81339	0.0592	0.001	2.2123	0.0023	2163.12	1830.52	0	NA	0	gain	0.2687	gain4pq		0	0
332	4	0	30566003	30566003	T	N	7481	1262	56244	0.0865	0.0026	1.8024	0.0031	1354	1137.98	0	NA	0	del	0.295	del4p		1	0
333	4	54514304	56393833	1879529	N	Y	452	61	157447	0.0943	0.0126	1.7828	0.0121	76.61	64.78	0	NA	0	del	0.3174	del4q		0	0
334	4	170188952	190214555	20025603	N	T	5121	937	51057	0.0905	0.0031	1.804	0.0037	1052.91	914.4	0	NA	0	del	0.3064	del4q		0	0
335	4	104916808	105711256	794448	N	Y	183	15	93876	0.1619	NA	1.5456	0.0221	49.96	22.5	-1	NA	0	del	0.4893	del4q		0	0
336	4	0	27214879	27214879	T	N	6773	5	17320210	0.1012	NA	1.2461	0.0036	3156.16	4.35	-1	NA	0	del	0.3367	del4p		1	0
337	4	61484155	190214555	128730400	N	T	24785	3948	79009	0.0207	0.0008	1.9439	0.0026	72.82	19.69	0	NA	0	del	0.0794	del4q		1	0
338	4	0	190214555	190214555	T	T	37588	6424	70867	0.0469	0.0009	1.928	0.0025	188.56	140.15	0	NA	0	LOH	0.0938	LOH at TET2		0	0
339	4	0	190214555	190214555	T	T	37589	6453	70415	0.0218	0.0008	1.9666	0.0021	42.82	9.83	0	NA	0	LOH	0.0437	LOH at TET2		0	0
340	4	0	190214555	190214555	T	T	37587	6234	75353	0.0278	0.0007	1.9726	0.0018	25.89	42.41	0	NA	0	LOH	0.0556	LOH at TET2		0	0
341	4	0	190214555	190214555	T	T	37589	6136	72895	0.0317	0.0008	1.96	0.0017	46.32	43.37	0	NA	0	LOH	0.0635	LOH at TET2		0	0
342	4	62674660	190214555	127539895	N	T	24592	4043	77044	0.0211	0.0008	1.9711	0.0021	13.38	12.35	0	NA	0	LOH	0.0422	LOH at TET2		0	0
343	4	0	190214555	190214555	T	T	37586	6127	73504	0.0189	0.0005	1.9668	0.0013	40.28	53.54	0	NA	0	LOH	0.0377	LOH at TET2		0	0
344	4	0	190214555	190214555	T	T	37589	6187	72402	0.0154	0.0004	1.9747	0.0013	42.83	54.23	0	NA	0	LOH	0.0309	LOH at TET2		0	0
345	4	0	190214555	190214555	T	T	37589	6300	75030	0.0169	0.0005	1.9411	0.0014	137.98	57.75	0	NA	0	del	0.0655	monosomy4		1	0
346	4	0	190214555	190214555	T	T	37588	6390	70193	0.0173	0.0005	1.996	0.0014	0.04	25.09	0	NA	0	LOH	0.0346	LOH at TET2		0	0
347	4	0	190214555	190214555	T	T	37589	6162	75355	0.0154	0.0005	1.9542	0.0013	67.94	34.64	0	NA	0	del	0.0598	monosomy4		1	0
348	4	60995219	190214555	129219336	N	T	24886	4179	76685	0.0211	0.0007	1.9609	0.0027	53.01	32.53	0	NA	0	LOH	0.0423	LOH at TET2		0	0
349	4	56925698	190214555	133288857	N	T	25623	4137	80862	0.0224	0.0008	1.9393	0.0021	71.68	19.62	0	NA	0	del	0.0859	del4q		1	0
350	4	0	190214555	190214555	T	T	37583	6480	72175	0.0215	0.0006	1.9613	0.002	51.24	30.68	0	NA	0	LOH	0.043	LOH at TET2		0	0
351	4	0	190214555	190214555	T	T	37587	6403	71124	0.0175	0.0005	1.9559	0.0017	64.68	26	0	NA	0	del	0.0678	monosomy4		1	0
352	4	83322396	190214555	106892159	N	T	20672	3363	79188	0.0352	0.0008	2.0351	0.0037	332.79	434.99	0	NA	0	LOH	0.0705	LOH at TET2		0	0
353	4	10662729	38137403	27474674	Y	N	5886	908	65486	0.1357	NA	1.6119	0.0032	2130.32	1349.57	-1	NA	0	del	0.4268	del4p		1	0
354	4	73307998	190214555	116906557	N	T	22529	3672	73910	0.0736	0.0013	2.0035	0.0018	2653.98	3228.71	0	NA	0	LOH	0.1472	LOH at TET2		0	0
355	4	152708639	153398983	690344	N	Y	173	27	61562	0.1302	0.026	1.6222	0.0221	45.24	35.76	0	NA	0	del	0.4133	del4q		0	0
356	4	6559204	54840661	48281457	Y	Y	9658	1631	74048	0.0383	0.0012	1.8845	0.0027	381.24	282.77	0	NA	0	del	0.1422	del4pq		1	0
357	4	129672227	136081946	6409719	N	Y	946	169	69737	0.0324	0.0034	1.8786	0.0087	26.37	18.01	0	NA	0	del	0.1218	del4q		0	0
358	4	177646537	178538992	892455	N	Y	168	32	54157	0.1731	NA	1.5119	0.0204	70.92	46.68	-1	NA	0	del	0.5143	del4q		0	0
359	4	0	190214555	190214555	T	T	37588	6373	73251	0.0156	0.0005	1.9885	0.0014	12.61	35.43	0	NA	0	LOH	0.0312	LOH at TET2		0	0
360	4	0	190214555	190214555	T	T	37590	6489	72167	0.0286	0.0006	1.9681	0.0016	116.96	143.3	0	NA	0	LOH	0.0572	LOH at TET2		0	0
361	4	0	190214555	190214555	T	T	37589	6264	75109	0.0185	0.0005	1.9674	0.0015	52.48	37.29	0	NA	0	LOH	0.0369	LOH at TET2		0	0
362	4	0	190214555	190214555	T	T	37588	6248	74011	0.0221	0.0006	1.962	0.0015	85.8	59.41	0	NA	0	LOH	0.0442	LOH at TET2		0	0
363	4	0	190214555	190214555	T	T	37586	6159	75206	0.0157	0.0005	1.9706	0.0014	55.33	42.99	0	NA	0	LOH	0.0315	LOH at TET2		0	0
364	4	57454676	190214555	132759879	N	T	25480	4080	80392	0.0147	0.0005	1.9701	0.0017	39.63	33	0	NA	0	del	0.0572	del4q		1	0
365	4	0	190214555	190214555	T	T	37589	6110	76204	0.0185	0.0006	1.9736	0.0017	64.68	31.22	0	NA	0	LOH	0.0369	LOH at TET2		0	0
366	4	0	190214555	190214555	T	T	37588	6584	67257	0.0162	0.0005	1.9831	0.0015	30.29	19.39	0	NA	0	LOH	0.0324	LOH at TET2		0	0
367	4	0	190214555	190214555	T	T	37588	6079	81646	0.0159	0.0005	1.9635	0.0014	78.69	27.27	0	NA	0	del	0.0615	monosomy4		1	0
368	4	0	190214555	190214555	T	T	37589	6247	74970	0.0169	0.0005	1.9738	0.0015	29.79	25.85	0	NA	0	LOH	0.0338	LOH at TET2		0	0
369	4	92367490	190214555	97847065	N	T	18930	3087	70248	0.0205	0.0008	1.9606	0.002	44.43	31.33	0	NA	0	LOH	0.0411	LOH at TET2		0	0
370	4	0	190214555	190214555	T	T	37588	6137	76901	0.0171	0.0005	1.9499	0.0014	85.35	27.21	0	NA	0	del	0.0662	monosomy4		1	0
371	4	0	190214555	190214555	T	T	37590	6219	76104	0.0226	0.0006	1.9337	0.002	152.34	69.93	0	NA	0	del	0.0865	monosomy4		1	0
372	4	0	190214555	190214555	T	T	37590	6552	67471	0.014	0.0004	1.9573	0.0013	79.08	42.41	0	NA	0	del	0.0544	monosomy4		1	0
373	4	0	29724472	29724472	T	N	7281	1311	54234	0.0271	0.0011	1.9136	0.0026	138.86	98.42	0	NA	0	del	0.103	del4p		1	0
374	4	0	35347409	35347409	T	N	8292	584	143913	0.2016	NA	1.5102	0.0039	1762.58	867.19	-1	NA	0	del	0.5747	del4p		1	0
375	4	5194819	36311695	31116876	Y	N	7193	1334	57997	0.057	0.0017	1.8269	0.0026	898.99	810.45	0	NA	0	del	0.2046	del4p		1	0
376	4	103432974	191154276	87721302	N	T	18125	5536	40994	0.0034	0.0004	1.9954	0.0015	0.92	13.1	1	0.5114	0.28	LOH	0.0067	LOH at TET2		0	0
377	4	53339047	191154276	137815229	N	T	27975	8302	42069	0.0118	0.0003	2.0022	0.0026	5.8	296.99	10	0.5892	53.1	LOH	0.0236	LOH at TET2		0	0
378	5	0	2627545	2627545	T	N	922	178	38139	0.0474	0.0043	2.1301	0.0083	33.69	39.21	7	0.8555	20.57	gain	0.2097	gain5p		0	0
379	5	153305796	180915260	27609464	N	T	6800	1142	56393	0.0284	0.0013	2.1	0.003	41.43	125.67	4	0.7756	73.92	gain	0.1206	gain5q34		1	0
380	5	49641645	132323460	82681815	N	Y	15590	2234	87811	0.0273	0.001	1.9133	0.0023	136.45	266.66	10	0.7835	145.66	del	0.1034	del5q		1	0
381	5	145284661	149443298	4158637	N	Y	1024	139	71407	0.0282	0.0031	1.9163	0.0078	5.98	15.39	2	0.8074	10.98	del	0.1067	del5q		1	0
382	5	164265604	180915260	16649656	N	T	4541	912	37176	0.0059	0.0014	2.0352	0.0029	4.26	5.43	0	0.5558	1.76	gain	0.0241	gain5q		1	0
383	5	141821010	180915260	39094250	N	T	9407	1527	64505	0.013	0.0011	1.9971	0.0024	0.21	29.97	6	0.558	3.54	LOH	0.026	LOH5q		0	0
384	5	84605447	119576468	34971021	N	Y	6726	889	85170	0.0163	0.0018	1.9653	0.0036	4.94	11.38	2	0.6118	8.71	del	0.0633	del5q		1	0
385	5	0	27975288	27975288	T	N	6417	1177	59928	0.0325	0.0014	1.9067	0.003	67.41	176.2	1	0.7912	82.42	del	0.1221	del5p		1	0
386	5	167957554	180915260	12957706	N	T	3652	635	49146	0.1223	NA	2.4515	0.0051	1257.86	866.63	-1	0.9743	152.88	gain	0.6475	gain5q		1	0
387	5	17505582	24119190	6613608	Y	N	993	0	6613608	NA	NA	1.1742	0.0081	850.56	NA	-1	NA	0	del	0.8258	del5p		0	0
388	5	52697383	59273506	6576123	N	Y	1313	0	6576123	NA	NA	1.2495	0.0076	935.83	NA	-1	NA	0	del	0.7505	del5q		0	0
389	5	88270057	112526403	24256346	N	Y	4676	649	94161	0.0212	0.0014	1.9404	0.003	16.3	49.22	2	0.7472	32.35	del	0.0814	del5q		1	0
390	5	0	10109188	10109188	T	N	3086	545	40188	0.1405	NA	2.5865	0.0076	1218.21	743.34	-1	0.9775	132.34	gain	0.7815	gain5p		0	0
391	5	136144540	142008525	5863985	N	Y	1077	104	128347	0.1367	NA	2.5318	0.0112	313.2	148.24	-1	0.9899	26.77	gain	0.7529	gain5q		0	0
392	5	169471528	177047009	7575481	N	Y	2223	326	67270	0.1374	NA	2.5205	0.0083	742.84	459.28	-1	0.9905	85.82	gain	0.7576	gain5q		1	0
393	5	141968893	160388643	18419750	N	Y	4088	0	18419750	NA	NA	1.1659	0.0058	1854.32	NA	-1	NA	0	del	0.8341	del5q		1	0
394	5	160394879	166951962	6557083	N	Y	1320	0	6557083	NA	NA	1.0441	0.0067	810.05	NA	-1	NA	0	del	0.9559	del5q		0	0
395	5	169386640	180915260	11528620	N	T	3259	546	51096	0.145	0.0066	2.4967	0.0133	915.61	714.21	8	0.9583	114.2	gain	0.817	gain5q		1	0
396	5	49491374	50196884	705510	N	Y	60	11	97056	0.1355	NA	1.6439	0.0339	19.64	13.26	-1	0.8	0.83	del	0.4265	del5q		0	0
397	5	176080142	176637576	557434	N	Y	139	22	58433	0.0886	0.0294	1.8434	0.0193	11.51	14.98	0	1	6	Undetermined	NA	Undetermined5q		0	0
398	5	139508113	166496034	26987921	N	Y	5804	941	60178	0.0236	0.0014	1.9084	0.0031	30.23	59.73	9	0.7031	30.1	del	0.0903	del5q		1	0
399	5	88611039	114922269	26311230	N	Y	5076	1	20543233	0.3	NA	1.2548	0.0035	3579.33	1.5	-1	NA	0	del	0.7452	del5q		1	0
400	5	148047703	157369533	9321830	N	Y	2193	76	288983	0.2295	NA	1.5136	0.0059	531.58	108	-1	0.9595	16.52	del	0.6291	del5q		1	0
401	5	88677293	119195837	30518544	N	Y	6097	913	76505	0.0517	0.0021	1.8632	0.0033	253.05	387.44	1	0.933	168.13	del	0.1875	del5q		1	0
402	5	172675034	173003451	328417	N	Y	104	28	17186	0.0984	0.02	1.7613	0.0246	32.3	27.84	0	0.963	6.14	del	0.3289	del5q		0	0
403	5	136241348	164418605	28177257	N	Y	5767	850	75713	0.0581	0.0023	1.8685	0.0037	386.22	314.9	0	NA	0	del	0.2081	del5q		1	0
404	5	143812499	148024718	4212219	N	Y	725	36	295327	0.1983	NA	1.4909	0.0095	133.16	54	-1	NA	0	del	0.5679	del5q		0	0
405	5	119329698	181538259	62208561	N	T	13675	2378	64386	0.018	0.0007	2.0073	0.002	4.09	38.13	0	NA	0	LOH	0.036	LOH5pq		0	0
406	5	131948656	132527285	578629	N	Y	218	54	24600	0.0659	0.0097	1.7602	0.0216	40.49	33.26	0	NA	0	del	0.233	del5q		0	0
407	5	57320837	64658917	7338080	N	Y	1200	185	94476	0.0906	0.0071	1.746	0.0075	235.99	175.71	0	NA	0	del	0.3069	del5q		0	0
408	5	51963300	60097885	8134585	N	Y	1556	2	4225557	NA	NA	1.2519	0.0075	716.34	0	-1	NA	0	del	0.7481	del5q		0	0
409	5	68536176	81925171	13388995	N	Y	2452	0	13388995	NA	NA	1.2822	0.0065	1037.89	NA	-1	NA	0	del	0.7178	del5q		0	0
410	5	81930080	112754993	30824913	N	Y	5203	2	10330402	0.0411	NA	1.1994	0.004	2793.44	0.46	-1	NA	0	del	0.8006	del5q		1	0
411	5	116893848	131950375	15056527	N	Y	2883	0	15056527	NA	NA	1.2397	0.0057	1399.02	NA	-1	NA	0	del	0.7603	del5q		0	0
412	5	131962582	160961636	28999054	N	Y	6148	0	28999054	NA	NA	1.3037	0.004	2413.81	NA	-1	NA	0	del	0.6963	del5q		1	0
413	5	160967872	167510485	6542613	N	Y	1292	0	6542613	NA	NA	1.2006	0.0079	689.26	NA	-1	NA	0	del	0.7994	del5q		0	0
414	5	0	181538259	181538259	T	T	36437	6017	73433	0.0152	0.0005	1.971	0.0014	43.67	22.51	0	NA	0	LOH	0.0303	LOH5whole		0	0
415	5	83292677	92495990	9203313	N	Y	1447	226	87453	0.0533	0.0041	1.8406	0.0061	127.74	111.15	0	NA	0	del	0.1925	del5q		1	0
416	5	88253916	123131879	34877963	N	Y	7082	2295	36317	0.0051	0.0006	1.9822	0.0023	0.1	12.03	1	0.5225	0.89	del	0.0203	del5q		1	0
417	6	85111597	121758907	36647310	N	Y	6751	1082	71552	0.0497	0.0026	1.814	0.0043	154.69	129.79	23	0.854	124.06	del	0.1808	del6q	del (6q)	1	1
418	6	83661276	92163045	8501769	N	Y	1611	0	8501769	NA	NA	1.2825	0.0083	993.77	NA	-1	NA	0	del	0.7175	del6q	del (6q)	1	1
419	6	92164986	97282440	5117454	N	Y	885	0	5117454	NA	NA	1.1705	0.0106	713.97	NA	-1	NA	0	del	0.8295	del6q	del (6q)	1	1
420	6	97283783	148104109	50820326	N	Y	9718	1	49565894	0.306	NA	1.2837	0.0031	6011.88	1.5	-1	NA	0	del	0.7163	del6q	del (6q)	1	1
421	6	148105936	171115067	23009131	N	T	6348	3	16752750	0.2583	NA	1.3693	0.0041	3040.13	4.5	-1	1	0.6	del	0.6307	del6q	del (6q)	1	1
422	6	0	33481204	33481204	T	N	7432	1375	63041	0.0138	0.0009	1.9975	0.0028	0.26	23.75	7	0.5889	8.34	LOH	0.0276	LOH6p		0	0
423	6	82497104	108218801	25721697	N	Y	4730	0	25721697	NA	NA	1.1894	0.004	3114.29	NA	-1	NA	0	del	0.8106	del6q	del (6q)	1	1
424	6	0	26205293	26205293	T	N	7193	1371	43300	0.0256	0.0013	2.051	0.005	13.5	122.48	5	0.7243	58.24	LOH	0.0511	LOH6p		0	0
425	6	0	52848149	52848149	T	N	12169	2036	70717	0.0437	0.0013	2.0289	0.0021	108.72	634.62	18	0.9224	352.71	LOH	0.0873	LOH6p		0	0
426	6	71131914	75549705	4417791	N	Y	823	137	65877	0.1094	0.0097	1.6935	0.0076	213.24	166.51	0	1	40.52	del	0.3589	del6q	del (6q)	1	1
427	6	0	24761414	24761414	T	N	6766	1246	48334	0.0294	0.0014	2.0017	0.003	4.11	128.96	17	0.7837	86.24	LOH	0.0588	LOH6p		0	0
428	6	0	57234258	57234258	T	N	13008	898	168036	0.2085	0.0071	2.0198	0.0022	-342.05	1278.64	17	0.9622	200.32	LOH	0.4171	LOH6p		0	0
429	6	34249341	36324677	2075336	Y	N	402	74	61179	0.0513	0.0072	1.8731	0.0121	6.11	14	0	0.9155	12.23	del	0.186	del6p		0	0
430	6	138195633	140027475	1831842	N	Y	500	40	117851	0.1877	NA	1.5397	0.0107	157.12	57	-1	0.9474	7.96	del	0.5458	del6q	del (6q)	1	1
431	6	57332411	58777237	1444826	Y	N	129	19	177493	0.0859	NA	2.4171	0.0455	29.24	11.49	-1	0.6923	0.43	gain	0.4148	gain6p		0	0
432	6	100754626	147106841	46352215	N	Y	8908	1281	86327	0.102	NA	1.707	0.0023	2093.57	1485.8	-1	0.9848	327.04	del	0.3389	del6q	del (6q)	1	1
433	6	92194948	161019866	68824918	N	Y	14190	889	46396687	0.0967	0.0034	1.7326	0.0032	1220.71	931.21	3	0.9849	225.04	del	0.324	del6q	del (6q)	1	1
434	6	161082695	171115067	10032372	N	T	2753	566	40945	0.0112	0.0014	1.9928	0.0039	0.34	10.57	0	0.5262	0.19	LOH	0.0225	LOH6q		0	0
435	6	42258102	44270936	2012834	Y	N	610	113	47276	0.0596	0.0063	1.8482	0.0108	47.91	59.28	1	0.9346	20.72	del	0.2131	del6p		0	0
436	6	79815976	121480228	41664252	N	Y	7626	1240	74717	0.0563	0.0019	1.8123	0.0024	562.69	586.11	6	0.9499	254.79	del	0.2023	del6q	del (6q)	1	1
437	6	87562096	145227677	57665581	N	Y	11086	1912	66629	0.0538	0.0015	1.841	0.0024	642.03	806.7	15	0.9195	321.59	del	0.1944	del6q	del (6q)	1	1
438	6	0	37170422	37170422	T	N	8386	550	158868	0.2107	0.0091	2.0106	0.0029	-281.64	753.84	17	0.9337	101.11	LOH	0.4213	LOH6p		0	0
439	6	37180237	51264082	14083845	Y	N	3227	555	59532	0.1366	0.006	2.0145	0.0041	486.84	794.01	4	0.985	140.85	LOH	0.2733	LOH6p		0	0
440	6	51266877	55948620	4681743	Y	N	1150	188	46659	0.0687	0.0054	1.9968	0.0063	53.61	143.08	0	0.9783	46.29	LOH	0.1374	LOH6p		0	0
441	6	100637297	171115067	70477770	N	T	15478	2205	77318	0.1527	NA	1.617	0.0023	4551.08	3174.14	-1	0.9777	536.03	del	0.4679	del6q	del (6q)	1	1
442	6	0	24941502	24941502	T	N	6826	1308	45476	0.0065	0.001	2.0088	0.0029	0.19	5.11	2	0.5549	2.72	LOH	0.013	LOH6p		0	0
443	6	90321955	171115067	80793112	N	T	17385	3019	62905	0.0354	0.001	1.9408	0.0021	114.07	531.41	6	0.8252	292.59	LOH	0.0708	LOH6q		0	0
444	6	99101205	112354221	13253016	N	Y	2585	88	374980	0.2076	NA	1.4378	0.0064	887.2	110.16	-1	0.8941	13	del	0.5867	del6q	del (6q)	1	1
445	6	0	57299092	57299092	T	N	13018	2404	57074	0.0271	0.001	2.0952	0.0019	140.78	297.05	14	0.8242	226.95	gain	0.1146	gain6p		1	0
446	6	94922837	171115067	76192230	N	T	16439	2870	63881	0.0316	0.0009	1.9035	0.0016	351.07	566.28	18	0.8318	284.66	del	0.119	del6q	del (6q)	1	1
447	6	64572619	75834248	11261629	N	Y	2072	327	65431	0.0255	0.0027	1.8985	0.0058	23.68	34.14	0	0.7574	17.94	del	0.0971	del6q	del (6q)	1	1
448	6	26172219	27455138	1282919	Y	N	237	41	96697	0.0799	0.0131	1.8362	0.0142	35.8	40.46	0	1	11.45	del	0.2756	del6p		0	0
449	6	93825174	142175291	48350117	N	Y	9114	1408	78995	0.0822	0.0024	1.7479	0.0034	1411.92	1341.02	9	0.9656	321	del	0.2825	del6q	del (6q)	1	1
450	6	82140311	146652354	64512043	N	Y	12200	2015	75609	0.0094	0.0008	1.9625	0.0022	14.38	22.33	3	0.5518	3.62	del	0.0369	del6q	del (6q)	1	1
451	6	0	42039487	42039487	T	N	9609	1708	61544	0.0126	0.0008	1.9983	0.0038	0.09	37.22	5	0.5772	8.01	LOH	0.0252	LOH6p		0	0
452	6	0	171115067	171115067	T	T	35381	6045	69081	0.0768	0.0011	2.269	0.0015	5962.74	4963.84	58	0.975	1442.95	gain	0.3631	tri6		1	0
453	6	0	4501489	4501489	T	N	1258	276	33585	0.0324	0.0033	2.0734	0.007	0.23	38.3	7	0.8604	31.27	gain	0.1386	gain6p		1	0
454	6	0	27336489	27336489	T	N	7403	1301	44266	0.0312	0.0014	1.9963	0.0026	3.46	194.18	11	0.8471	143.38	LOH	0.0625	LOH6p		0	0
455	6	80628844	148960319	68331475	N	Y	13030	25	4196584	0.244	NA	1.3376	0.0031	4563.61	20.84	-1	0.6957	0.76	del	0.656	del6q	del (6q)	1	1
456	6	149016528	158991568	9975040	N	Y	2686	468	56368	0.0263	0.0018	1.9529	0.0045	2.41	47.48	2	0.7704	29.74	LOH	0.0525	LOH6q		0	0
457	6	155647047	157441050	1794003	N	Y	444	76	60496	0.0435	0.0065	1.6943	0.0126	21.57	24.16	0	0.8667	9.48	del	0.1599	del6q	del (6q)	1	1
458	6	107319184	110450925	3131741	N	Y	644	85	112073	0.1085	NA	1.7088	0.0073	156.02	116.08	-1	1	24.87	del	0.3567	del6q	del (6q)	1	1
459	6	0	19206425	19206425	T	N	5380	1015	41387	0.0358	0.0015	1.9538	0.0035	62.51	227.86	10	0.8816	131.97	LOH	0.0716	LOH6p		0	0
460	6	43734606	81429073	37694467	Y	Y	6356	945	108141	0.0223	0.0013	1.8851	0.003	68.09	62.42	7	0.7221	36.64	del	0.0855	del6pq		1	0
461	6	91096861	171115067	80018206	N	T	17195	2923	66394	0.0207	0.0008	1.9741	0.0017	27.24	177.3	17	0.7021	93.2	LOH	0.0414	LOH6q		0	0
462	6	0	6308536	6308536	T	N	1761	305	57347	0.016	0.0016	2.0585	0.0054	3	10.51	2	0.6354	4.42	gain	0.066	gain6p		1	0
463	6	83135354	123226577	40091223	N	Y	7276	1130	81557	0.1003	NA	1.6505	0.0033	1656.94	1218.43	-1	0.9579	245.54	del	0.3342	del6q	del (6q)	1	1
464	6	78080617	137951047	59870430	N	Y	11217	547	40114050	0.0464	0.0026	1.8213	0.0043	163.05	147.69	6	0.8305	54.67	del	0.1698	del6q	del (6q)	1	1
465	6	137957889	159423454	21465565	N	Y	5021	893	53072	0.0254	0.0018	1.7965	0.0093	133.09	64.45	7	0.6952	28.78	del	0.0965	del6q	del (6q)	1	1
466	6	15352243	16387521	1035278	Y	N	244	10	233776	0.1883	NA	1.5391	0.0205	68.63	15	-1	1	2.68	del	0.5471	del6p		0	0
467	6	43091942	125116169	82024227	Y	Y	14542	1021	190064	0.1924	NA	1.4846	0.0023	5282.54	1467.27	-1	0.9707	238.53	del	0.5558	del6pq		1	0
468	6	147551542	149339960	1788418	N	Y	499	47	61625	0.1944	NA	1.5373	0.0125	174.59	67.5	-1	0.9556	9.87	del	0.5599	del6q	del (6q)	1	1
469	6	82318067	122396987	40078920	N	Y	7314	1187	75194	0.0226	0.0011	1.9307	0.0027	41.81	89.88	7	0.7044	41.15	del	0.0865	del6q	del (6q)	1	1
470	6	80070120	171115067	91044947	N	T	19219	3312	65507	0.0067	0.0007	1.9663	0.0016	11.28	16.87	5	0.525	0.85	del	0.0264	del6q	del (6q)	1	1
471	6	0	27350329	27350329	T	N	7404	1326	50329	0.0357	0.0013	2.005	0.0028	5.74	241.61	10	0.8291	127.92	LOH	0.0713	LOH6p		0	0
472	6	80713722	166094847	85381125	N	Y	17651	1662	111109	0.192	NA	1.5728	0.0025	4460.31	2251.3	-1	0.9306	302.19	del	0.5549	del6q	del (6q)	1	1
473	6	85674483	87093413	1418930	N	Y	226	34	101829	0.1281	0.0225	1.6614	0.0166	55.53	47.09	0	0.9375	6.38	del	0.4079	del6q	del (6q)	1	1
474	6	87142380	125585733	38443353	N	Y	7136	780	102564	0.1742	0.0064	1.549	0.0041	1561.09	1106.84	8	0.9762	190.61	del	0.5167	del6q	del (6q)	1	1
475	6	125648345	147680359	22032014	N	Y	4409	721	67395	0.1395	0.0053	1.6476	0.0055	1129.58	996.32	5	0.9815	183.18	del	0.4363	del6q	del (6q)	1	1
476	6	86091914	116325142	30233228	N	Y	5600	901	78423	0.0838	0.003	1.7495	0.0031	996.16	823.12	8	0.9725	213.68	del	0.2872	del6q	del (6q)	1	1
477	6	154958156	157442540	2484384	N	Y	632	143	38046	0.0867	0.008	1.7418	0.0083	144.32	130.15	2	0.9433	28.94	del	0.2956	del6q	del (6q)	1	1
478	6	155791783	157703717	1911934	N	Y	445	92	59614	0.0607	0.0087	1.8538	0.0135	28.21	44.14	0	0.956	20.09	del	0.2166	del6q	del (6q)	1	1
479	6	107025499	171115067	64089568	N	T	14302	1909	81059	0.1593	NA	1.6229	0.0027	4313.09	2774.24	-1	0.9865	497.39	del	0.4832	del6q	del (6q)	1	1
480	6	35592540	38339266	2746726	Y	N	597	88	77443	0.1588	NA	1.6566	0.0112	168.15	129.69	-1	1	24.95	del	0.482	del6p		1	0
481	6	82778295	139834012	57055717	N	Y	10899	1726	74635	0.0153	0.0009	1.9131	0.0035	43.2	44.39	5	0.5666	5.72	del	0.0592	del6q	del (6q)	1	1
482	6	0	27350329	27350329	T	N	7401	815	75405	0.1902	0.0068	1.9678	0.0034	452.46	1186.73	6	0.9846	204.97	LOH	0.3804	LOH6p		0	0
483	6	33474851	43834215	10359364	Y	N	2699	452	66662	0.0237	0.0025	1.9305	0.005	11.28	30.84	2	0.6636	9.77	del	0.0906	del6p		1	0
484	6	107441911	110378808	2936897	N	Y	605	112	62422	0.0327	0.0042	1.9272	0.0092	5.94	19.04	1	0.8785	14.84	del	0.1228	del6q	del (6q)	1	1
485	6	155791783	157404463	1612680	N	Y	380	82	46011	0.031	0.0051	1.9317	0.0122	5.53	19.38	0	0.8519	9.5	del	0.1168	del6q	del (6q)	1	1
486	6	36094188	39067051	2972863	Y	N	703	95	71855	0.1646	0.0172	1.6146	0.0106	148.96	134.25	1	0.9892	25.18	del	0.4953	del6p		1	0
487	6	32460995	32717903	256908	Y	N	342	135	8645	0.0432	0.005	1.8952	0.0216	36.94	33.2	0	NA	0	del	0.1589	del6p		0	0
488	6	154843317	156577834	1734517	N	Y	476	27	106101	0.2311	NA	1.5316	0.0137	108.19	40.5	-1	NA	0	del	0.6321	del6q	del (6q)	1	1
489	6	32452402	32741961	289559	Y	N	440	180	5377	0.0388	0.004	1.9958	0.0205	27.01	28.23	0	NA	0	LOH	0.0775	LOH6p		0	0
490	6	79986873	170805979	90819106	N	T	18764	2280	90802	0.1668	NA	1.6357	0.0021	4574.85	3398.25	-1	NA	0	del	0.5003	del6q	del (6q)	1	1
491	6	32447332	32703201	255869	Y	N	305	98	18163	0.0369	0.0049	2.0731	0.0216	10.53	16.76	0	NA	0	Undetermined	0.1477	Undetermined6p		0	0
492	6	32467346	32734937	267591	Y	N	369	130	11160	0.0371	0.0044	1.9202	0.0188	23.56	22.17	0	NA	0	Undetermined	0.1483	Undetermined6p		0	0
493	6	79994065	117223145	37229080	N	Y	6617	954	83905	0.1088	NA	1.4268	0.0039	1921.5	1184.6	-1	NA	0	del	0.3575	del6q	del (6q)	1	1
494	6	117315025	124313442	6998417	N	Y	1240	198	77507	0.0405	0.0037	1.8488	0.0098	47.94	31.35	0	NA	0	del	0.15	del6q	del (6q)	1	1
495	6	0	25332902	25332902	T	N	6880	47	1297453	0.2685	0.0391	1.9993	0.0046	-117.78	70.5	0	NA	0	LOH	0.537	LOH6p		0	0
496	6	32467346	32665936	198590	Y	N	163	59	9296	0.0464	0.0075	2.023	0.0388	15.87	17.65	0	NA	0	Undetermined	0.1857	Undetermined6p		0	0
497	6	32618459	32697534	79075	Y	N	140	59	4236	0.0543	0.0087	1.8726	0.0378	18.04	17.72	0	NA	0	Undetermined	NA	Undetermined6p		0	0
498	6	32471731	32705797	234066	Y	N	258	64	12312	0.0582	0.0089	1.9269	0.031	28.57	25.85	0	NA	0	Undetermined	NA	Undetermined6p		0	0
499	6	32627320	32688781	61461	Y	N	71	27	5848	0.075	0.0167	1.7816	0.0621	16.04	14.67	0	NA	0	del	0.2609	del6p		0	0
500	6	32460409	32695144	234735	Y	N	228	57	20150	0.0403	0.0069	1.962	0.0236	13.63	14.38	0	NA	0	Undetermined	0.1612	Undetermined6p		0	0
501	6	32580687	32690482	109795	Y	N	166	65	4576	0.0517	0.008	1.9751	0.0343	21.58	21.76	0	NA	0	Undetermined	NA	Undetermined6p		0	0
502	6	32463328	32714675	251347	Y	N	319	126	11552	0.0402	0.0049	2.0547	0.0217	21.59	25.38	0	NA	0	Undetermined	0.1608	Undetermined6p		0	0
503	6	0	23850477	23850477	T	N	6434	1212	44139	0.0174	0.0009	1.9966	0.0029	15.52	23.39	0	NA	0	LOH	0.0349	LOH6p		0	0
504	6	31290078	31494189	204111	Y	N	636	118	32899	0.0407	0.0048	1.9492	0.0214	32.5	30.03	0	NA	0	Undetermined	0.1628	Undetermined6p		0	0
505	6	32447303	32683763	236460	Y	N	228	48	141943	0.0488	0.0087	1.9799	0.037	19.09	18.46	0	NA	0	Undetermined	0.1951	Undetermined6p		0	0
506	6	31301055	31383987	82932	Y	N	292	80	3465	0.0433	0.0061	2.0024	0.0252	19.75	22.79	0	NA	0	LOH	0.0867	LOH6p		0	0
507	6	32580687	32690482	109795	Y	N	166	67	4576	0.0483	0.0075	1.984	0.0305	22.58	22.15	0	NA	0	LOH	0.0967	LOH6p		0	0
508	6	32451687	32696074	244387	Y	N	249	64	18163	0.0418	0.0066	1.9719	0.0246	15.1	17.11	0	NA	0	Undetermined	0.1672	Undetermined6p		0	0
509	6	31242488	31535921	293433	Y	N	901	186	4811	0.0344	0.0035	1.6132	0.0106	81.16	26.65	0	NA	0	del	0.1288	del6p		0	0
510	6	32444658	32738993	294335	Y	N	452	159	5986	0.0438	0.0047	1.6078	0.0157	63.59	36.41	0	NA	0	del	0.1611	del6p		0	0
511	6	32463370	32737009	273639	Y	N	390	137	13284	0.0343	0.004	1.9182	0.0193	23.09	22.88	0	NA	0	del	0.1283	del6p		0	0
512	6	32463928	32714397	250469	Y	N	310	72	13462	0.0401	0.0061	1.9998	0.0266	18.72	19.11	0	NA	0	LOH	0.0803	LOH6p		0	0
513	6	32462585	32714675	252090	Y	N	321	129	8645	0.0438	0.0053	2.006	0.0255	33.21	33.58	0	NA	0	LOH	0.0876	LOH6p		0	0
514	6	32470871	32712863	241992	Y	N	283	120	11160	0.0402	0.0047	2.0159	0.0203	32.82	34.8	0	NA	0	LOH	0.0803	LOH6p		0	0
515	6	6590568	16399610	9809042	Y	N	2858	0	9809042	NA	NA	1.2416	0.0068	898.59	NA	-1	NA	0	del	0.7584	del6p		0	0
516	6	29505139	33154554	3649415	Y	N	7133	1890	6451	0.03	0.0011	2.0531	0.004	14.95	83.26	0	NA	0	LOH	0.06	LOH6p		0	0
517	6	31240583	31384309	143726	Y	N	578	142	3025	0.0386	0.0045	1.8572	0.0158	16.44	21.98	0	NA	0	del	0.1434	del6p		0	0
518	6	32639548	32682491	42943	Y	N	38	16	8645	0.095	0.0269	1.9824	0.0719	15.25	15.43	0	NA	0	Undetermined	NA	Undetermined6p		0	0
519	6	32601860	32692598	90738	Y	N	166	62	3993	0.0482	0.0077	2.0124	0.0367	16.59	18.62	0	NA	0	Undetermined	0.1926	Undetermined6p		0	0
520	6	32452402	32692598	240196	Y	N	241	92	12588	0.0402	0.0056	1.9495	0.0251	20.28	18.02	0	NA	0	Undetermined	0.1608	Undetermined6p		0	0
521	6	32445682	32752027	306345	Y	N	485	154	6881	0.0384	0.0042	1.9348	0.0175	29.97	27.12	0	NA	0	Undetermined	0.1535	Undetermined6p		0	0
522	6	90875214	122718787	31843573	N	Y	5536	834	83769	0.0884	0.0032	1.7257	0.0034	1212.18	888.49	0	NA	0	del	0.3006	del6q	del (6q)	1	1
523	6	31206029	31462150	256121	Y	N	828	154	4915	0.0401	0.0044	2.0722	0.0152	20.22	24.47	0	NA	0	Undetermined	0.1603	Undetermined6p		0	0
524	6	32460938	32658569	197631	Y	N	178	72	13462	0.0521	0.0078	1.96	0.0405	20.45	20.49	0	NA	0	Undetermined	NA	Undetermined6p		0	0
525	6	32470871	32743878	273007	Y	N	406	155	8115	0.0384	0.0042	1.9885	0.0206	28.46	28.34	0	NA	0	LOH	0.0768	LOH6p		0	0
526	6	32459971	32752160	292189	Y	N	459	162	7735	0.0363	0.004	2.0303	0.0189	24.44	26.87	0	NA	0	LOH	0.0726	LOH6p		0	0
527	6	32624423	32704358	79935	Y	N	156	39	5729	0.0653	0.0127	2.0497	0.0377	17.68	18.56	0	NA	0	LOH	0.1305	LOH6p		0	0
528	6	32472966	32744080	271114	Y	N	404	121	8061	0.0423	0.0051	2.0275	0.0212	23.04	24.52	0	NA	0	LOH	0.0847	LOH6p		0	0
529	6	29640473	30010196	369723	Y	N	820	263	3164	0.0348	0.0032	1.8436	0.0138	34.74	27.02	0	NA	0	del	0.1301	del6p		0	0
530	6	32452402	32735429	283027	Y	N	411	128	13284	0.0395	0.0048	1.9627	0.0207	19.97	20.04	0	NA	0	Undetermined	0.1579	Undetermined6p		0	0
531	6	32465390	32727487	262097	Y	N	358	117	10500	0.0382	0.0047	1.9474	0.02	23.08	22.32	0	NA	0	Undetermined	0.1529	Undetermined6p		0	0
532	6	32460409	32754409	294000	Y	N	457	178	5986	0.0334	0.0035	2.0035	0.0159	23.75	25.65	0	NA	0	LOH	0.0667	LOH6p		0	0
533	6	32476767	32641044	164277	Y	N	133	45	97468	0.0484	0.0088	2.026	0.0345	15.11	16.16	0	NA	0	Undetermined	0.1935	Undetermined6p		0	0
534	6	32460938	32789520	328582	Y	N	535	146	11160	0.0328	0.0037	2.0591	0.0196	16.35	18.75	0	NA	0	Undetermined	0.1312	Undetermined6p		0	0
535	6	32465390	32699587	234197	Y	N	240	92	12814	0.0413	0.0058	1.9891	0.0251	18.16	18.77	0	NA	0	LOH	0.0826	LOH6p		0	0
536	6	32472187	32722250	250063	Y	N	331	111	11160	0.0435	0.0055	1.9635	0.0187	26.46	27.62	0	NA	0	LOH	0.087	LOH6p		0	0
537	6	32461866	32712863	250997	Y	N	305	112	11160	0.0397	0.0049	1.9483	0.0193	23.65	23.84	0	NA	0	Undetermined	0.1588	Undetermined6p		0	0
538	6	32471546	32669381	197835	Y	N	166	55	14445	0.05	0.0081	1.9881	0.0361	21.03	21.74	0	NA	0	Undetermined	NA	Undetermined6p		0	0
539	6	32447303	32721752	274449	Y	N	386	144	10446	0.0357	0.0042	1.9166	0.0174	23.2	20.9	0	NA	0	del	0.1332	del6p		0	0
540	6	32481634	32756528	274894	Y	N	427	148	10470	0.0357	0.0041	2.0601	0.019	15.15	19.29	0	NA	0	Undetermined	0.1429	Undetermined6p		0	0
541	6	32463515	32700890	237375	Y	N	253	97	13437	0.0442	0.0059	2.0561	0.0267	19.12	22.49	0	NA	0	Undetermined	0.1769	Undetermined6p		0	0
542	6	32481634	32718088	236454	Y	N	305	103	12312	0.0357	0.0048	1.984	0.0185	13.96	17.57	0	NA	0	LOH	0.0713	LOH6p		0	0
543	6	32467346	32774935	307589	Y	N	490	93	14267	0.0374	0.005	1.933	0.0153	20.49	18.01	0	NA	0	Undetermined	0.1495	Undetermined6p		0	0
544	6	31200620	31367870	167250	Y	N	595	154	2425	0.0316	0.0036	1.9281	0.0158	20	16.67	0	NA	0	del	0.119	del6p		0	0
545	6	32451535	32714666	263131	Y	N	345	142	10500	0.0356	0.0041	1.8493	0.0199	26.14	20.88	0	NA	0	del	0.133	del6p		0	0
546	6	89583949	116649869	27065920	N	Y	4875	801	72970	0.0489	0.0021	1.8493	0.0039	300.19	223.12	0	NA	0	del	0.1781	del6q	del (6q)	1	1
547	6	32639548	32669381	29833	Y	N	32	16	7402	0.0947	0.026	1.8938	0.0852	15.8	15.87	0	NA	0	Undetermined	NA	Undetermined6p		0	0
548	6	32447434	32768302	320868	Y	N	522	146	11160	0.0346	0.0038	2.0335	0.018	15.03	19.94	0	NA	0	LOH	0.0691	LOH6p		0	0
549	6	32448028	32731141	283113	Y	N	406	163	6500	0.0402	0.0043	2.0065	0.018	25.31	27.91	0	NA	0	LOH	0.0803	LOH6p		0	0
550	6	32463515	32829711	366196	Y	N	617	241	4796	0.0392	0.0036	1.8892	0.017	42.6	36.97	0	NA	0	del	0.1453	del6p		0	0
551	6	32470871	32685926	215055	Y	N	182	64	13284	0.0513	0.0077	1.9635	0.0296	21.61	22.35	0	NA	0	Undetermined	NA	Undetermined6p		0	0
552	6	32460338	32809199	348861	Y	N	573	205	5800	0.0373	0.0037	1.8908	0.0161	32	25.62	0	NA	0	del	0.1387	del6p		0	0
553	6	32459971	32744080	284109	Y	N	439	138	10825	0.0366	0.0043	1.9988	0.019	21.24	22.83	0	NA	0	LOH	0.0731	LOH6p		0	0
554	6	32446496	32742593	296097	Y	N	455	134	13077	0.0367	0.0043	1.9939	0.0168	17.74	22.54	0	NA	0	LOH	0.0734	LOH6p		0	0
555	6	80719356	143444641	62725285	N	Y	11584	1836	81882	0.0378	0.0011	1.8831	0.0026	378.65	261.63	0	NA	0	del	0.1406	del6q	del (6q)	1	1
556	6	31273593	31349286	75693	Y	N	333	31	17340	0.0452	0.0096	2.0342	0.019	4.61	11.09	0	NA	0	LOH	0.0904	LOH6p		0	0
557	6	32451535	32700348	248813	Y	N	279	122	9296	0.038	0.0046	1.8969	0.0252	27.28	24.27	0	NA	0	del	0.1414	del6p		0	0
558	6	32610753	32665055	54302	Y	N	100	36	3695	0.0539	0.0109	1.9884	0.0396	14.27	15.81	0	NA	0	Undetermined	NA	Undetermined6p		0	0
559	6	32593799	32727487	133688	Y	N	319	114	3256	0.0414	0.0052	1.9952	0.023	21.24	22.36	0	NA	0	LOH	0.0827	LOH6p		0	0
560	6	32463328	32738782	275454	Y	N	401	122	13497	0.0368	0.0044	2.0488	0.0167	13.76	20.84	0	NA	0	LOH	0.0737	LOH6p		0	0
561	6	32463328	32710820	247492	Y	N	289	110	11552	0.0382	0.0048	2.0577	0.0194	17.11	22.71	0	NA	0	Undetermined	0.1527	Undetermined6p		0	0
562	6	32452402	32754409	302007	Y	N	471	191	15796	0.0339	0.0033	1.9552	0.0162	27.62	26.6	0	NA	0	Undetermined	0.1357	Undetermined6p		0	0
563	6	31301531	31367075	65544	Y	N	212	56	4647	0.0475	0.0077	1.9967	0.0357	19.16	21.28	0	NA	0	Undetermined	0.1899	Undetermined6p		0	0
564	6	32463370	32703097	239727	Y	N	268	104	11552	0.0423	0.0057	2.0578	0.0242	20.73	25.15	0	NA	0	Undetermined	0.1693	Undetermined6p		0	0
565	6	30379239	32819279	2440040	Y	N	4531	918	15225	0.0237	0.0014	1.9871	0.0046	12.43	27.3	0	NA	0	LOH	0.0474	LOH6p		0	0
566	6	32447303	32710820	263517	Y	N	325	132	15796	0.0324	0.0039	1.9238	0.0218	19.1	15.63	0	NA	0	Undetermined	0.1295	Undetermined6p		0	0
567	6	31301055	32775521	1474466	Y	N	2498	487	48128	0.0293	0.0021	2.0879	0.0072	26.22	22.28	0	NA	0	gain	0.1244	gain6p		0	0
568	6	31113428	32810123	1696695	Y	N	3201	679	13393	0.0275	0.0017	2.0433	0.0062	8.79	35.9	0	NA	0	LOH	0.0549	LOH6p		0	0
569	6	32448081	32691832	243751	Y	N	243	95	10825	0.0355	0.0046	2.0213	0.0268	13.7	15.56	0	NA	0	Undetermined	0.142	Undetermined6p		0	0
570	6	32463370	32706309	242939	Y	N	277	93	12435	0.0364	0.0049	1.9324	0.0192	15.96	15.42	0	NA	0	Undetermined	0.1455	Undetermined6p		0	0
571	6	32463328	32772894	309566	Y	N	497	128	12588	0.0331	0.0041	2.0695	0.0163	15.48	15.32	0	NA	0	Undetermined	0.1326	Undetermined6p		0	0
572	6	32608940	32703326	94386	Y	N	200	76	3396	0.0417	0.006	2.0351	0.0261	17.49	20.29	0	NA	0	Undetermined	0.1667	Undetermined6p		0	0
573	6	32614145	32670056	55911	Y	N	103	36	2826	0.0529	0.0105	1.9814	0.0566	16.32	16.42	0	NA	0	Undetermined	NA	Undetermined6p		0	0
574	6	32445373	32696261	250888	Y	N	269	94	15918	0.0381	0.0049	2.0205	0.0218	23.4	25.64	0	NA	0	LOH	0.0761	LOH6p		0	0
575	6	32580687	32706309	125622	Y	N	236	115	3024	0.0421	0.0049	2.0078	0.0258	35.02	35.94	0	NA	0	LOH	0.0841	LOH6p		0	0
576	6	32475492	32701379	225887	Y	N	236	88	13437	0.055	0.0074	2.0023	0.0287	31.28	32.51	0	NA	0	LOH	0.1099	LOH6p		0	0
577	6	32463515	32710820	247305	Y	N	287	109	21173	0.0434	0.0057	1.9936	0.0252	22.15	22.96	0	NA	0	LOH	0.0868	LOH6p		0	0
578	6	31173102	31336163	163061	Y	N	522	101	7243	0.0369	0.005	1.9417	0.0155	17.05	16.73	0	NA	0	Undetermined	0.1476	Undetermined6p		0	0
579	6	31191568	31470591	279023	Y	N	898	228	3959	0.0315	0.003	1.9591	0.0129	35.11	34.35	0	NA	0	LOH	0.063	LOH6p		0	0
580	6	32579102	32723968	144866	Y	N	311	81	4286	0.0391	0.0054	1.9172	0.0198	23.48	22.3	0	NA	0	Undetermined	0.1564	Undetermined6p		0	0
581	6	32465390	32754755	289365	Y	N	438	140	9120	0.0349	0.004	1.9465	0.0164	26.02	25.35	0	NA	0	Undetermined	0.1398	Undetermined6p		0	0
582	6	32579102	32754755	175653	Y	N	406	151	2659	0.0361	0.0042	1.9488	0.0167	26.21	26.21	0	NA	0	Undetermined	0.1445	Undetermined6p		0	0
583	6	84952607	161061462	76108855	N	Y	15281	2425	76443	0.0507	0.0012	1.8457	0.0018	1414.73	1036.77	0	NA	0	del	0.1841	del6q	del (6q)	1	1
584	6	47822819	51733839	3911020	Y	N	596	65	153001	0.1012	NA	1.7238	0.0115	95.78	74.8	-1	NA	0	del	0.3368	del6p		0	0
585	6	0	27917138	27917138	T	N	7403	1277	50855	0.084	0.0025	1.8156	0.0036	1320.52	1143.76	0	NA	0	del	0.2875	del6p		1	0
586	6	37200001	57979980	20779979	Y	N	4545	644	107484	0.0817	0.0034	1.829	0.005	653.66	558.71	0	NA	0	del	0.2809	del6p		1	0
587	6	62560664	109261983	46701319	N	Y	8115	1253	77086	0.088	0.0026	1.7533	0.0034	1503.71	1185.43	0	NA	0	del	0.2992	del6q	del (6q)	1	1
588	6	161554346	170805979	9251633	N	T	2503	488	39922	0.0819	0.004	1.8106	0.006	477.03	414.13	0	NA	0	del	0.2815	del6q	del (6q)	1	1
589	6	32459971	32703471	243500	Y	N	286	99	11160	0.0399	0.0053	2.0327	0.0214	25.49	27.22	0	NA	0	LOH	0.0799	LOH6p		0	0
590	6	32452402	32714215	261813	Y	N	336	140	6564	0.0354	0.0042	2	0.0208	23.9	25.61	0	NA	0	LOH	0.0709	LOH6p		0	0
591	6	32601914	32738993	137079	Y	N	351	129	2954	0.0357	0.0042	1.9787	0.0177	26.09	26.74	0	NA	0	LOH	0.0714	LOH6p		0	0
592	6	32451535	32701336	249801	Y	N	286	121	12684	0.039	0.0047	1.9742	0.0217	29.85	29.87	0	NA	0	LOH	0.0779	LOH6p		0	0
593	6	32457527	32701662	244135	Y	N	282	106	10825	0.0378	0.005	1.9269	0.0199	26.23	25.58	0	NA	0	Undetermined	0.1512	Undetermined6p		0	0
594	6	32463370	32700519	237149	Y	N	252	103	11552	0.0448	0.0063	1.8598	0.0258	21.55	25.27	0	NA	0	del	0.1645	del6p		0	0
595	6	32465390	32703201	237811	Y	N	261	106	12814	0.0395	0.0055	1.9164	0.0203	20.73	19.63	0	NA	0	Undetermined	0.158	Undetermined6p		0	0
596	6	32460938	32725003	264065	Y	N	367	144	8115	0.0374	0.0043	1.9255	0.0166	28.06	25.99	0	NA	0	Undetermined	0.1494	Undetermined6p		0	0
597	6	32608287	32738993	130706	Y	N	334	60	17298	0.0766	0.0115	2.0065	0.026	27.09	29.62	0	NA	0	LOH	0.1532	LOH6p		0	0
598	6	31027520	32760777	1733257	Y	N	3304	833	8813	0.0278	0.0015	1.9859	0.0048	15	26.03	0	NA	0	LOH	0.0556	LOH6p		0	0
599	6	32639548	32701662	62114	Y	N	111	40	7402	0.0509	0.0095	2.0313	0.0371	15.14	16.23	0	NA	0	Undetermined	NA	Undetermined6p		0	0
600	6	32606394	32789520	183126	Y	N	463	128	5800	0.0365	0.0043	2.0423	0.0175	17.19	20	0	NA	0	LOH	0.073	LOH6p		0	0
601	6	32481634	32696681	215047	Y	N	198	59	13462	0.0469	0.0077	1.9201	0.0305	18.93	18.27	0	NA	0	Undetermined	0.1875	Undetermined6p		0	0
602	6	32462585	32704358	241773	Y	N	276	78	12312	0.0485	0.0071	2.0014	0.0294	24.43	24.84	0	NA	0	LOH	0.097	LOH6p		0	0
603	6	79964577	156114633	76150056	N	Y	14842	2134	90037	0.1437	NA	1.6231	0.0039	4293.37	3147.21	-1	NA	0	del	0.4466	del6q	del (6q)	1	1
604	6	32463928	32756528	292600	Y	N	454	122	13456	0.0355	0.0042	1.9472	0.0167	19.58	18.77	0	NA	0	Undetermined	0.1419	Undetermined6p		0	0
605	6	32601914	32754977	153063	Y	N	397	144	2893	0.0314	0.0037	1.9606	0.0145	17.74	19.83	0	NA	0	Undetermined	0.1257	Undetermined6p		0	0
606	6	32472187	32701662	229475	Y	N	242	97	13284	0.0463	0.0058	2.0256	0.0262	26.68	27.3	0	NA	0	LOH	0.0927	LOH6p		0	0
607	6	31287221	31354618	67397	Y	N	290	119	1609	0.0436	0.0052	1.9047	0.0247	31.6	30.22	0	NA	0	Undetermined	0.1744	Undetermined6p		0	0
608	6	29731608	33225090	3493482	Y	N	6908	1674	6833	0.0226	0.0009	2.0807	0.0046	72.28	55.59	0	NA	0	gain	0.0945	gain6p		0	0
609	6	31248485	31379280	130795	Y	N	520	108	3143	0.0612	0.0081	2.0378	0.0296	17.92	19.99	0	NA	0	LOH	0.1224	LOH6p		0	0
610	6	32608287	32736746	128459	Y	N	321	80	4072	0.0459	0.0066	2.0027	0.0226	17.95	20.79	0	NA	0	LOH	0.0918	LOH6p		0	0
611	6	32447332	32706448	259116	Y	N	314	129	6500	0.0383	0.0048	1.9525	0.021	24.54	23.02	0	NA	0	Undetermined	0.1533	Undetermined6p		0	0
612	6	32457105	32719581	262476	Y	N	362	79	33857	0.0374	0.0055	1.7126	0.0173	12.94	14.87	0	NA	0	del	0.1392	del6p		0	0
613	6	82146076	113045284	30899208	N	Y	5596	850	85473	0.0468	0.0019	1.8448	0.0033	392.68	287.43	0	NA	0	del	0.171	del6q	del (6q)	1	1
614	6	0	58425811	58425811	T	N	20865	3881	53250	0.017	0.0006	2.0189	0.0019	7.56	21.69	0	NA	0	LOH	0.0339	LOH6p		0	0
615	6	61948785	170805979	108857194	N	T	21732	3944	64723	0.0185	0.0006	1.9632	0.0017	47.76	31.17	0	NA	0	del	0.0715	del6q	del (6q)	1	1
616	6	31023835	31520368	496533	Y	N	1461	379	3450	0.0285	0.0023	2.0216	0.0093	20.67	30.59	0	NA	0	LOH	0.057	LOH6p		0	0
617	6	32593799	32726542	132743	Y	N	316	86	3615	0.0354	0.005	2.045	0.0235	10.15	13.84	0	NA	0	Undetermined	0.1417	Undetermined6p		0	0
618	6	32580687	32703097	122410	Y	N	227	99	4236	0.0398	0.0053	2.0014	0.023	16.44	17.63	0	NA	0	LOH	0.0796	LOH6p		0	0
619	6	32463846	32701990	238144	Y	N	260	101	10825	0.0392	0.0053	1.8859	0.024	22.39	22.16	0	NA	0	del	0.1454	del6p		0	0
620	6	32465390	32712372	246982	Y	N	287	107	9634	0.0423	0.0059	1.9741	0.0224	24.34	24.98	0	NA	0	LOH	0.0847	LOH6p		0	0
621	6	32465390	32661360	195970	Y	N	165	55	103080	0.0451	0.0073	1.9529	0.0294	18.63	18.59	0	NA	0	Undetermined	0.1803	Undetermined6p		0	0
622	6	32460012	32701336	241324	Y	N	272	115	9296	0.0426	0.0051	1.9937	0.0251	35.87	36.55	0	NA	0	LOH	0.0852	LOH6p		0	0
623	6	32610876	32719581	108705	Y	N	264	98	4040	0.0383	0.005	2.0747	0.0215	20.41	22.96	0	NA	0	Undetermined	0.1531	Undetermined6p		0	0
624	6	77644912	117759347	40114435	N	Y	7096	16	4323939	0.2551	NA	1.305	0.0035	2111.93	24	-1	NA	0	del	0.6757	del6q	del (6q)	1	1
625	6	29832365	29975938	143573	Y	N	270	104	5222	0.0344	0.0045	1.9835	0.0205	16.75	17.18	0	NA	0	LOH	0.0687	LOH6p		0	0
626	6	0	3996744	3996744	T	N	1138	242	33989	0.0825	0.0057	2.2869	0.0096	288.78	241.14	0	NA	0	gain	0.3953	gain6p		1	0
627	6	169598639	170805979	1207340	N	T	249	10	324247	0.1929	NA	1.5303	0.013	60.81	15	-1	NA	0	del	0.5568	del6q	del (6q)	1	1
628	6	32484666	32666690	182024	Y	N	145	45	94436	0.0534	0.009	1.9986	0.0248	20.01	22.07	0	NA	0	LOH	0.1069	LOH6p		0	0
629	6	0	43911551	43911551	T	N	12084	3648	34979	0.0128	0.0006	1.9989	0.002	2.09	98.07	10	0.6019	30.65	LOH	0.0257	LOH6p		0	0
630	6	0	13120079	13120079	T	N	4339	1261	30037	0.0078	0.0009	2.0043	0.0034	0.46	9.08	4	0.551	2.69	LOH	0.0156	LOH6p		0	0
631	7	99724826	128062911	28338085	N	Y	5544	627	105946	0.1543	NA	1.6079	0.0031	1704.35	921.77	-1	0.995	171.71	del	0.4715	del7q		1	1
632	7	131370915	131885494	514579	N	Y	150	34	38258	0.0492	0.0098	1.8923	0.0151	5.18	13	0	0.9394	6.55	del	0.179	del7q		0	1
633	7	36094146	51393774	15299628	Y	N	3465	593	56421	0.0472	0.0025	1.8327	0.0043	179.12	217.56	1	0.9005	88.7	del	0.1726	del7p		0	0
634	7	0	57738495	57738495	T	N	14340	2537	52909	0.009	0.0008	2.0032	0.002	0.52	27.41	2	0.5462	3.07	LOH	0.018	LOH7p		0	0
635	7	117395888	121261518	3865630	N	Y	505	37	579569	0.1338	NA	1.6218	0.0086	89.2	53.27	-1	1	10.51	del	0.4222	del7q		0	1
636	7	119917158	136328832	16411674	N	Y	3093	473	77664	0.1098	NA	1.6957	0.004	789.93	607.45	-1	0.9825	119.47	del	0.3602	del7q		1	1
637	7	128312450	129006202	693752	N	Y	208	32	38899	0.097	0.0174	1.7733	0.0165	47.04	41.56	0	1	9.28	del	0.325	del7q		0	1
638	7	0	26607472	26607472	T	N	7413	1387	40366	0.0387	0.0014	2.0303	0.0028	3.05	407.51	3	0.9263	251.61	LOH	0.0773	LOH7p		0	0
639	7	26608284	122809564	96201280	Y	Y	18499	2895	83813	0.0766	0.0015	2.1881	0.0021	2334.39	2591.02	13	0.9846	747.95	gain	0.3619	gain7pq		1	0
640	7	122825956	159138663	36312707	N	T	8697	1472	65661	0.0371	0.0013	2.0345	0.0026	54.48	410.97	9	0.9236	262.91	LOH	0.0741	LOH at KMT2C		0	1
641	7	90522559	90726315	203756	N	Y	41	10	51823	0.1066	0.0346	1.698	0.0325	13.04	13.42	0	1	2.62	del	0.3515	del7q		0	1
642	7	91299161	92260161	961000	N	Y	222	27	117760	0.0853	0.0159	1.7296	0.0142	27.2	24.6	0	1	7.27	del	0.2914	del7q		0	1
643	7	0	50610379	50610379	T	N	12991	2381	46877	0.0263	0.001	2.0251	0.0018	20.2	272.52	13	0.8024	193.5	LOH	0.0526	LOH7p		0	0
644	7	121109711	159138663	38028952	N	T	9033	1457	65476	0.0105	0.001	1.9647	0.002	6.45	17.24	5	0.5806	4.84	del	0.0411	del7q		1	1
645	7	0	57709129	57709129	T	N	14335	2530	50118	0.0041	0.0006	1.9957	0.0019	1.16	1.26	3	0.5251	1.12	LOH	0.0083	LOH7p		0	0
646	7	62140786	159138663	96997877	N	T	20240	3045	89426	0.004	0.0007	2.0283	0.0016	7.39	4.31	2	0.5085	0.11	gain	0.0162	gain7q		1	0
647	7	116513236	130151694	13638458	N	Y	2706	0	13638458	NA	NA	1.2456	0.0061	1105.86	NA	-1	NA	0	del	0.7544	del7q		1	1
648	7	7566026	8548621	982595	Y	N	350	63	31371	0.0658	0.0106	1.8437	0.0121	27.82	32.11	0	0.8065	5.4	del	0.2325	del7p		0	0
649	7	73631088	159138663	85507575	N	T	18485	2882	73274	0.012	0.0006	2.0029	0.0018	0.15	61.53	7	0.5947	18.6	LOH	0.024	LOH at KMT2C		0	1
650	7	69061908	159345973	90284065	N	T	18901	2965	76059	0.0383	0.0009	2.012	0.002	272.82	492	0	NA	0	LOH	0.0766	LOH at KMT2C		0	1
651	7	0	159345973	159345973	T	T	33807	5850	68058	0.017	0.0005	1.9814	0.0019	27.67	28.24	0	NA	0	LOH	0.034	LOH at KMT2C		0	1
652	7	52097345	53928739	1831394	Y	N	388	70	50241	0.0612	0.008	1.8529	0.0145	45.36	38.01	0	NA	0	del	0.2182	del7p		0	0
653	7	108701624	145114233	36412609	N	Y	7045	1016	79904	0.0808	0.0027	1.7385	0.0037	1030.02	838.21	0	NA	0	del	0.2782	del7q		1	1
654	7	119202260	149432738	30230478	N	Y	5884	568	124860	0.1765	NA	1.5141	0.0036	1515.72	844.8	-1	NA	0	del	0.5219	del7q		1	1
655	7	117965755	135010318	17044563	N	Y	2971	30	1367079	0.2156	NA	1.3751	0.0059	721.01	45	-1	NA	0	del	0.6026	del7q		1	1
656	7	142435530	148655941	6220411	N	Y	1239	225	61437	0.0344	0.0032	1.9058	0.0205	24.12	21.21	0	NA	0	del	0.1287	del7q		0	1
657	7	0	159345973	159345973	T	T	33807	5788	70059	0.0228	0.0008	1.9785	0.0018	11.67	11.16	0	NA	0	LOH	0.0455	LOH at KMT2C		0	1
658	7	9029941	9843346	813405	Y	N	216	35	52914	0.1022	NA	1.6776	0.0212	54.23	43.23	-1	NA	0	del	0.3394	del7p		0	0
659	7	0	9954475	9954475	T	N	2856	479	45058	0.0817	0.004	1.7897	0.0061	479.22	403.4	0	NA	0	del	0.2809	del7p		1	0
660	7	110803115	129201683	18398568	N	Y	3387	395	95543	0.0854	0.0046	1.7683	0.0053	490.14	366.19	0	NA	0	del	0.2916	del7q		1	1
661	7	133959877	147640650	13680773	N	Y	2852	477	71055	0.0845	0.0042	1.7956	0.0055	501.95	415.53	0	NA	0	del	0.2892	del7q		1	1
662	7	144755007	159345973	14590966	N	T	4272	756	45091	0.0208	0.0013	1.9491	0.0038	19.75	16.76	0	NA	0	del	0.0798	del7pq		1	0
663	7	0	13993025	13993025	T	N	3858	707	43042	0.0448	0.002	1.8602	0.0092	286.84	255.98	0	NA	0	del	0.1645	del7p		1	0
664	7	106404514	150598492	44193978	N	Y	9131	2631	48076	0.0097	0.0006	1.9688	0.0038	10.08	34.47	7	0.5319	1.94	del	0.038	del7q		1	1
665	7	78529329	159138663	80609334	N	T	18102	5267	41490	0.0093	0.0004	1.9982	0.0015	0.18	89.81	11	0.5638	16.83	LOH	0.0187	LOH at KMT2C		0	1
666	7	155403802	157020640	1616838	N	Y	492	174	20250	0.0337	0.0031	1.9094	0.0085	20.54	57.77	0	0.896	26.72	del	0.1261	del7q		0	1
667	8	97582987	100560955	2977968	N	Y	502	85	99563	0.0712	NA	2.3838	0.0131	75.18	50.36	-1	0.8902	12.11	gain	0.3319	gain8q		1	1
668	8	76566968	100708595	24141627	N	Y	4010	556	105176	0.0482	0.0026	2.2406	0.0047	193.66	199.08	4	0.9549	115.79	gain	0.2134	gain8q		1	1
669	8	100825521	146364022	45538501	N	T	9908	1728	62511	0.03	0.0011	2.4049	0.0036	604.42	217.78	7	0.7906	126.6	gain	0.1277	gain8q		1	1
670	8	19676589	43791691	24115102	Y	N	5167	930	71516	0.067	0.0024	1.8423	0.003	520.91	646.63	2	0.9759	226.96	del	0.2364	del8p		1	1
671	8	0	41607715	41607715	T	N	11508	2163	48785	0.0354	0.0011	1.868	0.0031	329.23	556.96	5	0.8899	306.04	del	0.1322	del8p		1	1
672	8	53313496	53557226	243730	N	Y	44	14	55941	0.0929	0.0265	1.657	0.0255	14.56	15.37	0	1	3.93	del	0.3135	del8q		0	0
673	8	0	146364022	146364022	T	T	31530	5207	72199	0.1088	0.0016	2.3399	0.002	8006.73	6428.07	28	0.9826	1308.27	gain	0.5564	tri8		1	0
674	8	118121734	146364022	28242288	N	T	6834	1062	65828	0.1428	NA	2.4771	0.0045	2053.8	1514.42	-1	0.9893	280.55	gain	0.7992	gain8q		1	1
675	8	49558495	118104965	68546470	N	Y	12484	1955	84141	0.0183	0.0009	1.9484	0.0025	26.52	81.35	6	0.6607	41.31	del	0.0705	del8q		1	0
676	8	0	82163436	82163436	T	Y	18502	3224	67566	0.0116	0.0007	1.9989	0.0017	4.17	54.96	9	0.5889	20.32	LOH	0.0231	LOH8pq		0	0
677	8	11838504	16021468	4182964	Y	N	1181	258	31219	0.103	NA	1.6702	0.0065	376.75	297.58	-1	0.9714	58.76	del	0.3417	del8p		0	1
678	8	30907950	31295872	387922	Y	N	135	23	31224	0.1103	NA	1.7119	0.0177	37.39	29.58	-1	1	5.62	del	0.3615	del8p		0	1
679	8	0	40860003	40860003	T	N	11325	1856	57005	0.0843	0.0021	1.7649	0.0023	1884.87	1639.65	7	0.9784	453.07	del	0.2885	del8p		1	1
680	8	82048943	146364022	64315079	N	T	13054	2175	67945	0.05	0.0014	2.26	0.0023	1038.53	799.95	16	0.947	435.9	gain	0.2224	gain8q		1	1
681	8	0	37360288	37360288	T	N	10694	2039	42865	0.0317	0.0014	1.9114	0.0049	54.89	163.13	7	0.6928	61.61	del	0.1193	del8p		1	1
682	8	58694706	62497607	3802901	N	Y	841	83	277913	0.0574	0.007	1.8309	0.0069	41.09	41.34	1	0.9625	18.36	del	0.2059	del8q		1	0
683	8	76064717	82808139	6743422	N	Y	1082	196	68466	0.1182	NA	2.5322	0.0108	385.52	265.75	-1	0.9733	44.26	gain	0.6194	gain8q		0	1
684	8	65704658	140465267	74760609	N	Y	14802	2204	102947	0.052	0.0013	2.1511	0.003	581.49	967.27	20	0.9383	407.49	gain	0.2324	gain8q		1	1
685	8	140477913	146364022	5886109	N	T	1488	261	48610	0.0281	0.0036	1.8598	0.0067	26.43	31.3	2	0.8135	21.41	del	0.1062	del8q		0	0
686	8	132889106	138337729	5448623	N	Y	1429	114	88249	0.2027	NA	1.5423	0.0093	365.83	166.46	-1	0.9821	29.13	del	0.5768	del8q		0	0
687	8	0	41190971	41190971	T	N	11404	1815	71788	0.0555	0.0018	1.8544	0.002	389.83	425.77	39	0.8952	268.97	del	0.1998	del8p		1	1
688	8	0	25672355	25672355	T	N	8421	1752	32923	0.0062	0.0009	1.9837	0.0025	3.67	9.21	1	0.548	2.46	del	0.0243	del8p		1	1
689	8	107430785	146364022	38933237	N	T	8512	1412	56173	0.0897	NA	2.3797	0.0043	702.05	533.16	-1	0.9261	244.02	gain	0.4374	gain8q		1	1
690	8	71043551	146364022	75320471	N	T	15096	2465	72065	0.0946	0.002	2.3135	0.0024	3502.93	2872.48	21	0.9779	607.42	gain	0.4665	gain8q		1	1
691	8	0	146364022	146364022	T	T	31542	5262	69942	0.0969	0.0014	2.2664	0.0017	6875.12	6198.91	20	0.9883	1399.21	gain	0.4805	tri8		1	0
692	8	0	43791691	43791691	T	N	11924	1973	55255	0.0286	0.001	1.9136	0.0018	103.94	276.8	8	0.8457	208.25	del	0.1081	del8p		1	1
693	8	57286474	62198937	4912463	N	Y	1077	164	62704	0.0236	0.0028	1.9223	0.0068	1.66	10.93	1	0.7563	9.33	del	0.09	del8q		1	0
694	8	127897360	146364022	18466662	N	T	4718	853	52061	0.018	0.0015	1.923	0.0037	9.85	36.71	2	0.6906	25.65	del	0.0695	del8q		0	0
695	8	0	39780231	39780231	T	N	11069	1908	61151	0.0411	0.0013	1.8482	0.002	424.97	598.33	4	0.9197	325.49	del	0.152	del8p		1	1
696	8	106725186	146364022	39638836	N	T	8635	1549	60438	0.0495	0.0016	2.2328	0.0029	561.68	571.54	11	0.9472	312.2	gain	0.2199	gain8q		1	1
697	8	5866703	13045309	7178606	Y	N	1819	5	1584166	0.1556	NA	1.4539	0.0078	606.25	4.36	-1	0.5	0	del	0.4747	del8p		1	1
698	8	13058674	18281828	5223154	Y	N	1917	1	4211828	0.276	NA	1.3195	0.0071	1039.1	1.5	-1	NA	0	del	0.6805	del8p		0	1
699	8	18283339	29789609	11506270	Y	N	3151	2	7230345	0.4	NA	1.4408	0.0056	1145.2	3	-1	1	0.29	del	0.5592	del8p		1	1
700	8	29790495	43427061	13636566	Y	N	2443	0	13636566	NA	NA	1.378	0.0059	1108.74	NA	-1	NA	0	del	0.622	del8p		1	1
701	8	25006687	41215593	16208906	Y	N	3139	458	87656	0.1153	NA	1.7218	0.0041	794.93	631.87	-1	0.9844	118.53	del	0.3749	del8p		1	1
702	8	0	24920430	24920430	T	N	8260	1739	33666	0.0256	0.0011	1.9303	0.0025	47.01	185.27	5	0.7901	128.04	del	0.0975	del8p		1	1
703	8	24925058	64771414	39846356	Y	Y	6829	499	670714	0.0827	0.0039	1.7778	0.0037	547.45	474.39	5	0.9686	113.65	del	0.2839	del8pq		1	0
704	8	0	40726394	40726394	T	N	11291	2053	45271	0.0434	0.0014	1.8901	0.003	290.43	533.75	14	0.8863	286.81	del	0.1599	del8p		1	1
705	8	0	41160275	41160275	T	N	11400	2099	47269	0.0102	0.0009	2.0117	0.0027	0.14	25.54	3	0.5969	16.04	LOH	0.0203	LOH8p		0	0
706	8	47341603	146364022	99022419	N	T	19565	3222	74612	0.0055	0.0006	1.9798	0.0017	1.91	7.76	4	0.5526	7.5	del	0.0216	del8q		1	0
707	8	81375457	146364022	64988565	N	T	13164	2181	72038	0.0522	0.0013	2.1917	0.0022	881.94	872.75	28	0.946	439	gain	0.2332	gain8q		1	1
708	8	130886595	133480123	2593528	N	Y	629	103	67294	0.0324	0.0045	1.9438	0.008	7.74	22.78	2	0.9184	16.82	Undetermined	0.1295	Undetermined8q		0	0
709	8	59433911	62529157	3095246	N	Y	662	115	46528	0.0293	0.0038	1.902	0.0069	6.87	18.99	0	0.844	12.1	del	0.1108	del8q		1	0
710	8	70463628	94195920	23732292	N	Y	4208	571	139819	0.0359	0.002	2.2149	0.0039	115.09	96.27	5	0.8488	61.92	gain	0.1545	gain8q		0	1
711	8	95040065	146364022	51323957	N	T	11029	2024	57177	0.0412	0.0013	2.2006	0.0025	401.13	551.1	14	0.9171	336.59	gain	0.1795	gain8q		1	1
712	8	74175913	146364022	72188109	N	T	14438	2298	75206	0.1028	0.0023	2.3766	0.0032	3601.23	2826.01	7	0.9852	595.96	gain	0.5179	gain8q		1	1
713	8	1958991	43491314	41532323	Y	N	11197	2064	50569	0.0754	0.0018	1.8138	0.0022	1688.84	1828.08	8	0.9772	498.7	del	0.2621	del8p		1	1
714	8	0	28166098	28166098	T	N	9075	1947	31268	0.0237	0.0013	1.9121	0.0027	57.94	62.63	19	0.7399	91.22	del	0.0904	del8p		1	1
715	8	77592275	146364022	68771747	N	T	13799	2473	68025	0.021	0.0011	2.0874	0.0022	43.42	59.11	22	0.7342	109.14	gain	0.0877	gain8q		1	1
716	8	12513133	18046184	5533051	Y	N	1914	67	162387	0.2058	NA	1.3843	0.009	369.84	80.74	-1	0.8939	10.2	del	0.5832	del8p		0	1
717	8	19708448	41308259	21599811	Y	N	4660	151	393864	0.2197	NA	1.4495	0.0062	812.83	206.72	-1	0.9241	26.8	del	0.6105	del8p		1	1
718	8	94301642	146364022	52062380	N	T	11181	1684	78879	0.1304	0.0033	2.5856	0.0063	2411.54	1969.14	8	0.9859	439.88	gain	0.7059	gain8q		1	1
719	8	0	41524287	41524287	T	N	11470	2210	42148	0.006	0.0008	1.9948	0.0025	2.92	9.08	2	0.5463	3.7	LOH	0.0121	LOH8p		0	0
720	8	0	39892501	39892501	T	N	11102	1988	52114	0.0054	0.001	1.971	0.0025	5.54	3.49	2	0.5297	1.27	del	0.0212	del8p		1	1
721	8	115464957	146364022	30899065	N	T	7248	1274	59023	0.1192	NA	2.4739	0.0041	1794.42	1367.92	-1	0.9676	288.57	gain	0.6258	gain8q		1	1
722	8	71050236	145138636	74088400	N	T	14612	2559	71589	0.0267	0.0009	2.1022	0.0025	174.01	91.31	0	NA	0	gain	0.113	gain8q		1	1
723	8	0	145138636	145138636	T	T	30711	5268	69871	0.0192	0.0006	1.9624	0.0019	56.17	39.02	0	NA	0	Undetermined	0.077	Undetermined8whole		0	0
724	8	0	35037411	35037411	T	N	10114	1384	58654	0.1674	NA	1.645	0.0028	2652.4	2063.83	-1	NA	0	del	0.5015	del8p		1	1
725	8	46841824	48406700	1564876	N	Y	166	12	307979	0.1756	NA	1.605	0.0185	29.93	16.66	-1	NA	0	del	0.5198	del8q		0	0
726	8	3332042	10413448	7081406	Y	N	2391	2	4761521	0.141	NA	1.3627	0.0061	790.79	1.49	-1	NA	0	del	0.6373	del8p		1	1
727	8	10808275	32460401	21652126	Y	N	6077	0	21652126	NA	NA	1.2609	0.0032	2813.87	NA	-1	NA	0	del	0.7391	del8p		1	1
728	8	86354726	145138636	58783910	N	T	11991	1903	74329	0.1375	NA	2.5414	0.0045	3779.44	2759.87	-1	NA	0	gain	0.7589	gain8q		1	1
729	8	0	42891154	42891154	T	N	11541	174	571244	0.2436	NA	1.4827	0.0025	2515.35	259.79	-1	NA	0	del	0.6551	del8p		1	1
730	8	0	29319402	29319402	T	N	9078	1716	39568	0.0751	0.0019	1.7989	0.0024	1860.41	1580.76	0	NA	0	del	0.2611	del8p		1	1
731	8	97013457	145138636	48125179	N	T	10122	1722	65585	0.0574	0.0015	2.1718	0.003	1150.22	967.13	0	NA	0	gain	0.2594	gain8q		1	1
732	8	0	6331591	6331591	T	N	2599	2	3026665	0.25	NA	1.3091	0.0076	359.54	1.64	-1	NA	0	del	0.6909	del8p		0	1
733	8	12623762	68476380	55852618	Y	Y	11362	8	9487809	0.2665	NA	1.2952	0.004	1583.87	12	-1	NA	0	del	0.6954	del8pq		1	0
734	8	113432986	145138636	31705650	N	T	7259	1105	62509	0.1512	0.0048	2.776	0.0073	1811.51	1371.73	0	NA	0	gain	0.8674	gain8q		1	1
735	8	71193716	145138636	73944920	N	T	14579	2577	66395	0.0206	0.0008	2.1015	0.0024	99.86	46.77	0	NA	0	gain	0.0861	gain8q		1	1
736	8	0	35140956	35140956	T	N	10129	2	17412911	0.0511	NA	1.3408	0.0042	2255.74	1.09	-1	NA	0	del	0.6592	del8p		1	1
737	8	35858757	42511650	6652893	Y	N	1207	0	6652893	NA	NA	1.3306	0.0084	265.06	NA	-1	NA	0	del	0.6694	del8p		1	1
738	8	58456371	145138636	86682265	N	T	17115	2384	93672	0.1411	NA	2.8726	0.0055	5655.91	3470.08	-1	NA	0	gain	0.7863	gain8q		1	1
739	8	0	31301326	31301326	T	N	9531	4	19668268	0.3232	NA	1.3741	0.0027	2156.72	6	-1	NA	0	del	0.6259	del8p		1	1
740	8	56696072	69086765	12390693	N	Y	2343	4	7252600	0.3137	NA	1.2993	0.0067	496.58	6	-1	NA	0	del	0.7007	del8q		1	0
741	8	81265470	95160262	13894792	N	Y	2150	1	11768614	0.586	NA	1.2761	0.0067	485.1	1.5	-1	NA	0	del	0.7239	del8q		0	0
742	8	99337855	145138636	45800781	N	T	9731	1574	73368	0.1294	0.0034	2.477	0.0054	2315.98	1978.4	0	NA	0	gain	0.6986	gain8q		1	1
743	8	0	145138636	145138636	T	T	30715	5180	71273	0.0155	0.0005	2.0974	0.0019	148.43	57.48	0	NA	0	gain	0.0642	tri8		1	0
744	8	0	145138636	145138636	T	T	30716	5248	69465	0.0793	0.0012	2.0172	0.0018	3559.32	4316.54	0	NA	0	LOH	0.1586	LOH8whole		0	0
745	8	0	8344778	8344778	T	N	2996	240	102135	0.1953	NA	1.5417	0.0055	835.48	350.59	-1	NA	0	del	0.5617	del8p		0	1
746	8	11576400	32659128	21082728	Y	N	5878	475	86358	0.1931	NA	1.5388	0.0038	1630.17	700.69	-1	NA	0	del	0.5572	del8p		1	1
747	8	32662953	36065295	3402342	Y	N	442	50	193794	0.0829	NA	2.3774	0.0142	75.94	45.75	-1	NA	0	gain	0.3974	gain8p		0	0
748	8	38925109	40329411	1404302	Y	N	220	19	804707	0.1891	NA	1.5207	0.0176	67.12	28.5	-1	NA	0	del	0.5488	del8p		0	1
749	8	57348977	58419249	1070272	N	Y	235	34	52013	0.1608	NA	1.5944	0.0154	76.79	50.94	-1	NA	0	del	0.4867	del8q		1	0
750	8	58620148	59195698	575550	N	Y	120	17	60221	0.0965	NA	2.3947	0.0287	29.79	19.34	-1	NA	0	gain	0.4785	gain8q		0	1
751	8	59217737	63294805	4077068	N	Y	820	62	193273	0.1668	NA	1.599	0.0099	199.81	93	-1	NA	0	del	0.5002	del8q		1	0
752	8	63564134	65028218	1464084	N	Y	230	32	70045	0.1681	NA	1.5868	0.0153	73.94	48	-1	NA	0	del	0.5033	del8q		0	0
753	8	67407433	68175334	767901	N	Y	171	23	47731	0.1482	NA	1.6235	0.0195	48.06	34.12	-1	NA	0	del	0.4572	del8q		0	0
754	8	93675527	94931624	1256097	N	Y	268	50	52267	0.1308	NA	1.6625	0.0173	93.84	73.86	-1	NA	0	del	0.4147	del8q		0	0
755	8	130733666	131972087	1238421	N	Y	293	43	62321	0.1337	NA	1.6703	0.016	79.71	63.57	-1	NA	0	del	0.422	del8q		0	0
756	8	132106235	132171617	65382	N	Y	37	10	15253	0.1377	0.0458	1.7173	0.0366	15.53	15	0	NA	0	del	0.4319	del8q		0	0
757	8	0	34487001	34487001	T	N	10042	1752	45269	0.0774	0.002	1.7544	0.0032	1700.76	1409.92	0	NA	0	del	0.268	del8p		1	1
758	8	76087935	145138636	69050701	N	T	13523	2462	63646	0.0601	0.0014	2.1851	0.003	1323.08	1218.75	0	NA	0	gain	0.2731	gain8q		1	1
759	8	0	145138636	145138636	T	T	30717	5091	76874	0.0228	0.0008	1.9657	0.0019	23.21	9.89	0	NA	0	LOH	0.0455	LOH8whole		0	0
760	8	0	145138636	145138636	T	T	30715	5308	70676	0.0165	0.0005	1.9484	0.0015	93.66	40.82	0	NA	0	del	0.0639	monosomy8		1	0
761	8	0	145138636	145138636	T	T	30715	5385	67429	0.019	0.0006	1.969	0.0018	42.88	26.52	0	NA	0	LOH	0.038	LOH8whole		0	0
762	8	0	6206048	6206048	T	N	2534	545	24344	0.0936	0.0043	1.7286	0.006	653.19	537.32	0	NA	0	del	0.3155	del8p		0	1
763	8	6206293	39622847	33416554	Y	N	8273	1414	64729	0.0739	0.0021	1.7856	0.0033	1239.13	984.69	0	NA	0	del	0.2576	del8p		1	1
764	8	40109539	120011728	79902189	Y	Y	13733	2206	88228	0.0605	0.0015	2.2278	0.0027	1230.57	993.54	0	NA	0	gain	0.2753	gain8pq		1	0
765	8	120015180	145138636	25123456	N	T	6094	1142	53134	0.0503	0.0018	2.1767	0.004	370.57	317.9	0	NA	0	gain	0.2235	gain8q		1	1
766	8	64832813	145138636	80305823	N	T	15898	2469	76612	0.1275	NA	2.4918	0.0046	4961.01	3614.62	-1	NA	0	gain	0.6842	gain8q		1	1
767	8	80269155	83860544	3591389	N	Y	559	91	63751	0.0799	NA	2.338	0.0167	97.26	77.01	-1	NA	0	gain	0.3801	gain8q		0	1
768	8	88874838	91933705	3058867	N	Y	497	65	84889	0.0671	NA	2.2728	0.0119	62.12	48.79	-1	NA	0	gain	0.3098	gain8q		0	1
769	8	67496203	73575216	6079013	N	Y	1491	261	62064	0.0427	0.0032	2.1343	0.0074	71.08	61.27	0	NA	0	gain	0.1868	gain8q		0	1
770	8	79398623	113789140	34390517	N	Y	5825	732	174932	0.0605	0.0025	2.21	0.004	500.89	406.69	0	NA	0	gain	0.2752	gain8q		1	1
771	8	116516344	120228407	3712063	N	Y	702	138	62224	0.0368	0.004	2.1721	0.0098	30.12	19.91	0	NA	0	gain	0.1587	gain8q		0	1
772	8	0	37054162	37054162	T	N	10374	1924	47737	0.0276	0.0009	1.9115	0.0025	187.04	104.32	0	NA	0	del	0.1046	del8p		1	1
773	8	29231230	30052419	821189	Y	N	195	39	32336	0.1448	NA	1.6761	0.0145	76.57	58.5	-1	NA	0	del	0.4491	del8p		0	1
774	8	75540078	145138636	69598558	N	T	13592	2210	79213	0.1081	0.0024	2.3703	0.0033	3811.56	2950.29	0	NA	0	gain	0.5516	gain8q		1	1
775	8	84754153	146364022	61609869	N	T	14092	4201	41910	0.0066	0.0004	2.0242	0.0019	1.09	31.72	4	0.5345	3.41	gain	0.0267	gain8q		1	1
776	8	110093871	126447308	16353437	N	Y	3431	906	56374	0.0126	0.001	1.9639	0.0037	5.08	29.12	2	0.5758	4.56	del	0.0492	del8q		0	0
777	9	136859602	141213431	4353829	N	T	1573	201	50622	0.0437	0.0044	1.9515	0.0062	15.94	57.57	1	0.9337	37.47	LOH	0.0873	LOH at NOTCH1		0	1
778	9	21340786	28398636	7057850	Y	N	1729	315	47445	0.0366	0.0031	1.9483	0.0055	11.64	57.64	4	0.8516	37.09	LOH	0.0732	LOH9p		0	0
779	9	0	36993071	36993071	T	N	9504	1670	55889	0.0166	0.0013	2.0712	0.0056	0.1	26.59	6	0.5337	1.18	gain	0.0686	gain9p		0	0
780	9	0	26426305	26426305	T	N	7299	1341	45569	0.0856	0.0026	1.8273	0.003	1038.86	1147.54	15	0.9641	294.98	del	0.2923	del9p		1	0
781	9	36952743	37223862	271119	Y	N	55	14	67584	0.1772	0.049	1.68	0.0302	21.49	19	0	1	3.79	del	0.5234	del9p		0	0
782	9	20313099	22933651	2620552	Y	N	581	113	80682	0.046	0.005	2.3037	0.0131	22.11	39.37	0	0.9107	18.72	gain	0.2029	gain9p		0	0
783	9	71156295	141213431	70057136	N	T	16543	2815	58379	0.0353	0.001	1.9338	0.002	232.95	628.36	24	0.8559	311.18	LOH	0.0705	LOH at NOTCH1		0	1
784	9	71324475	141213431	69888956	N	T	16515	2675	63282	0.0171	0.0008	2.0666	0.0029	1.92	66.99	16	0.6209	31.63	gain	0.0708	gain9q34		0	0
785	9	71839039	141213431	69374392	N	T	16396	2723	61409	0.021	0.0008	2.0565	0.002	34.46	169.89	9	0.7265	118.19	gain	0.0876	gain9q34		0	0
786	9	137220295	137250872	30577	N	Y	36	10	6023	0.361	0.0457	1.9897	0.0482	-8.87	12	0	1	2.71	LOH	0.722	LOH9q		0	0
787	9	0	7994225	7994225	T	N	2474	0	7994225	NA	NA	2.4931	0.0094	267.79	NA	-1	NA	0	gain	0.4931	gain9p		0	0
788	9	8010033	12443586	4433553	Y	N	1233	69	146584	0.2124	NA	1.515	0.0081	278.06	97.5	-1	0.9538	14.24	del	0.5962	del9p		0	0
789	9	15566207	16256964	690757	Y	N	144	11	233315	0.219	NA	1.6213	0.0214	25.36	16.5	-1	1	2.7	del	0.6092	del9p		0	0
790	9	12460256	141213431	128753175	Y	T	22797	164	2746967	0.258	0.0206	2.0203	0.0025	-35.81	175	10	0.758	9.46	LOH	0.516	LOH at NOTCH1		0	1
791	9	114301585	114973383	671798	N	Y	159	34	31795	0.1019	0.0121	1.708	0.0212	42.71	35.14	0	0.9355	6.07	del	0.3385	del9q		0	0
792	9	71328378	141213431	69885053	N	T	16513	717	233643	0.2241	0.0085	2.0744	0.0041	-223.46	983.12	24	0.9344	137.61	LOH	0.4482	LOH at NOTCH1		0	1
793	9	0	141213431	141213431	T	T	26500	4556	95917	0.006	0.0005	1.9556	0.0013	31.61	12.49	8	0.523	1.66	del	0.0238	monosomy9		1	0
794	9	71033538	141213431	70179893	N	T	16576	2732	60564	0.0156	0.0007	1.9951	0.0018	2.35	97.21	6	0.6606	59.95	LOH	0.0312	LOH at NOTCH1		0	1
795	9	0	36393473	36393473	T	N	9386	1560	59413	0.0074	0.0011	1.9165	0.0023	37.99	11.74	2	0.5552	3.48	del	0.029	del9p		1	0
796	9	71040170	141213431	70173261	N	T	16568	1963	84116	0.1732	0.004	2.0313	0.0093	2192.02	2756.95	34	0.9687	455.01	LOH	0.3465	LOH at NOTCH1		0	1
797	9	71266816	123122187	51855371	N	Y	11407	1954	66176	0.0123	0.0008	1.9597	0.003	18.65	43.09	6	0.581	10.36	del	0.0482	del9q		0	0
798	9	123633948	141213431	17579483	N	T	5030	769	62940	0.0792	0.0032	1.9669	0.0031	397.82	705.23	1	0.9906	206.71	LOH	0.1583	LOH at NOTCH1		0	1
799	9	0	141213431	141213431	T	T	26504	4573	92669	0.0306	0.0008	1.9795	0.0015	23.14	484.36	55	0.7969	336.83	LOH	0.0611	LOH at NOTCH1		0	1
800	9	0	141213431	141213431	T	T	26502	4573	89023	0.0184	0.0007	2.024	0.0018	13.9	190.84	41	0.6954	124.93	LOH	0.0369	LOH at NOTCH1		0	1
801	9	115202068	136079463	20877395	N	Y	4950	849	57234	0.015	0.0015	1.9847	0.003	2.75	24.69	3	0.6002	7.32	LOH	0.03	LOH9q		0	0
802	9	0	30435312	30435312	T	N	8202	1627	43640	0.0132	0.001	2.0247	0.0031	0.26	21.94	9	0.6262	21.63	LOH	0.0264	LOH at JAK2		0	0
803	9	21085379	26991514	5906135	Y	N	1383	205	64511	0.0658	0.0051	1.7485	0.0075	184.92	134	2	0.9409	40.65	del	0.2326	del9p		1	0
804	9	136458311	141213431	4755120	N	T	1783	286	41264	0.0328	0.0035	2.0553	0.0068	8.67	40.11	2	0.7826	19.8	LOH	0.0655	LOH at NOTCH1		0	1
805	9	71434707	141213431	69778724	N	T	16491	2714	60576	0.0099	0.0008	1.9566	0.0018	28.25	27.11	7	0.5731	10.64	del	0.0388	del9q		1	0
806	9	71034203	75810204	4776001	N	Y	930	147	67406	0.0534	0.0053	1.9092	0.0114	27.76	57.35	2	0.9586	31.73	Undetermined	NA	Undetermined9q		0	0
807	9	71184769	141213431	70028662	N	T	16549	2587	62878	0.1013	0.0021	2.2102	0.0027	2841.28	3038.7	17	0.9837	663.08	LOH	0.2026	LOH at NOTCH1		0	1
808	9	129633328	131888116	2254788	N	Y	526	63	53310	0.0499	0.0071	1.8541	0.0093	23.26	27.95	0	0.9667	14.07	del	0.1815	del9q		0	0
809	9	16793104	17058212	265108	Y	N	81	20	20712	0.1091	0.0258	1.7625	0.0243	28.58	27.3	0	1	4.75	del	0.3582	del9p		0	0
810	9	19898792	33189234	13290442	Y	N	2945	452	66734	0.1309	0.0064	1.7803	0.0046	647.55	631	1	0.9978	129.61	Undetermined	NA	Undetermined9p		0	0
811	9	33374082	38739201	5365119	Y	N	1139	190	68903	0.1051	0.0082	1.7295	0.0077	236.43	220.79	2	0.9891	49.67	del	0.3473	del9p		0	0
812	9	0	28795700	28795700	T	N	7908	1569	39407	0.0221	0.0015	1.8585	0.0028	90.88	36.57	17	0.7408	74.56	del	0.0847	del9p		1	0
813	9	137287629	141213431	3925802	N	T	1375	215	56257	0.076	0.0069	1.9741	0.0077	23.09	53.81	16	0.8389	21.98	LOH	0.152	LOH at NOTCH1		0	1
814	9	114119984	115712252	1592268	N	Y	307	16	256145	0.2163	NA	1.5145	0.0158	71.2	23.46	-1	1	4.15	del	0.6038	del9q		0	0
815	9	16044442	23902057	7857615	Y	N	1981	283	62556	0.1797	NA	1.5172	0.0061	843.28	413.79	-1	0.9819	70.61	del	0.5287	del9p		1	0
816	9	71340219	141213431	69873212	N	T	16503	2602	63812	0.0209	0.0008	2.0432	0.004	7.33	144.44	14	0.6898	76.21	Undetermined	0.0837	Undetermined9q		0	0
817	9	71034203	141213431	70179228	N	T	16565	2687	64376	0.1105	0.0022	1.98	0.0026	2481.27	3432.9	30	0.9755	653.91	LOH	0.2209	LOH at NOTCH1		0	1
818	9	0	38431667	38431667	T	N	9811	1747	51893	0.0144	0.0009	1.9499	0.0029	11.95	50.44	3	0.6107	16.93	del	0.056	del9p		1	0
819	9	0	138394717	138394717	T	T	26060	4444	93457	0.0173	0.0006	1.9681	0.0021	32.21	21.86	0	NA	0	LOH	0.0346	LOH at JAK2		0	0
820	9	114384155	114739962	355807	N	Y	120	17	53051	0.0651	0.0177	1.7949	0.0289	14.24	12.03	0	NA	0	del	0.2303	del9q		0	0
821	9	136251365	138394717	2143352	N	T	524	17	592645	0.2365	0.0592	2.016	0.0162	-35.78	25.5	0	NA	0	LOH	0.4729	LOH9q		0	0
822	9	31357338	36958019	5600681	Y	N	1124	159	78457	0.129	NA	1.442	0.0102	267	213.56	-1	NA	0	del	0.4102	del9p		0	0
823	9	0	20319471	20319471	T	N	5783	223	295455	0.2188	0.0148	2.0252	0.0064	-14.56	323.18	0	NA	0	LOH	0.4376	LOH at JAK2		0	0
824	9	25047285	38770137	13722852	Y	N	2846	301	111699	0.0788	0.0051	1.1502	0.0082	328.2	184.18	0	NA	0	del	0.2723	del9p		0	0
825	9	0	11039639	11039639	T	N	3390	717	31538	0.019	0.0014	1.9725	0.0048	9.72	8.73	0	NA	0	LOH	0.038	LOH at JAK2		0	0
826	9	11073873	31492929	20419056	Y	N	4816	913	45282	0.0347	0.0016	1.9493	0.0039	90.67	87.6	0	NA	0	LOH	0.0693	LOH9p		0	0
827	9	0	34544491	34544491	T	N	8744	1652	47624	0.0275	0.001	1.9796	0.0026	99.19	123.17	0	NA	0	LOH	0.0551	LOH at JAK2		0	0
828	9	21816529	22486566	670037	Y	N	203	31	58453	0.1969	NA	1.5057	0.0219	60.17	46.5	-1	NA	0	del	0.565	del9p		0	0
829	9	0	138394717	138394717	T	T	26062	4602	86911	0.0143	0.0004	1.936	0.0028	79.02	52.97	0	NA	0	del	0.0554	monosomy9		1	0
830	9	0	138394717	138394717	T	T	26060	1	98475359	0.063	NA	1.3448	0.0022	5706.57	0.88	-1	NA	0	del	0.6552	monosomy9		1	0
831	9	121037940	138394717	17356777	N	T	4972	760	54011	0.0205	0.0013	1.9837	0.0047	15.79	15.75	0	NA	0	LOH	0.0411	LOH9q		0	0
832	9	12206054	12624469	418415	Y	N	118	15	242226	0.1093	NA	1.6991	0.0239	26.3	18.5	-1	NA	0	del	0.3587	del9p		0	0
833	9	22137686	27298502	5160816	Y	N	1189	159	69222	0.1177	NA	1.6899	0.0074	284.66	211.36	-1	NA	0	del	0.3811	del9p		0	0
834	9	12070975	16987151	4916176	Y	N	1409	268	46901	0.0373	0.0029	1.912	0.0069	36.07	28.04	0	NA	0	del	0.1388	del9p		1	0
835	9	17390880	22136490	4745610	Y	N	1178	279	40634	0.1129	0.0068	1.7357	0.0079	407.16	349.46	0	NA	0	del	0.3683	del9p		0	0
836	9	131766547	138394717	6628170	N	T	2577	322	68970	0.132	0.0075	1.9988	0.0062	313.68	458.17	0	NA	0	LOH	0.2639	LOH9q		0	0
837	9	0	138394717	138394717	T	T	26061	4502	89520	0.0251	0.0009	1.9827	0.002	5.48	12.39	0	NA	0	LOH	0.0502	LOH at JAK2		0	0
838	9	0	138394717	138394717	T	T	26062	4460	91205	0.0153	0.0005	1.9487	0.0023	72.34	27.8	0	NA	0	del	0.0594	monosomy9		1	0
839	9	0	104561966	104561966	T	Y	17174	2998	116363	0.0229	0.0008	1.9716	0.0034	30.87	28.99	0	NA	0	LOH	0.0458	LOH at JAK2		0	0
840	9	0	22291932	22291932	T	N	6232	1233	40325	0.0262	0.0015	1.9446	0.0041	20.07	10.77	0	NA	0	del	0.0996	del9p		1	0
841	9	136626911	138394717	1767806	N	T	389	59	69449	0.0403	0.006	1.9918	0.0117	11.34	15.42	0	NA	0	LOH	0.0805	LOH9q		0	0
842	9	91037735	91417827	380092	N	Y	105	20	54232	0.0779	0.0188	1.8429	0.0226	21.53	19.92	0	NA	0	del	0.2696	del9q		0	0
843	9	0	36718847	36718847	T	N	9237	1781	48382	0.0194	0.001	1.9886	0.0028	4.4	9.27	0	NA	0	LOH	0.0387	LOH at JAK2		0	0
844	9	112573106	138394717	25821611	N	T	6867	11	5393148	0.2551	0.0541	1.9984	0.0039	6.78	13.5	0	NA	0	LOH	0.5102	LOH9q		0	0
845	9	68988157	138394717	69406560	N	T	16213	422	362859	0.2401	0.0118	2.0716	0.003	-679.17	627.08	0	NA	0	LOH	0.4803	LOH9q		0	0
846	9	0	20714014	20714014	T	N	8137	2330	22731	0.0271	0.0009	2.0007	0.0049	20.19	317.27	4	0.7211	101.03	LOH	0.0541	LOH at JAK2		0	0
847	9	20726571	38770134	18043563	Y	N	4850	1507	27712	0.0153	0.0009	2.0063	0.0031	0.05	68.31	1	0.6038	13.84	LOH	0.0305	LOH9p		0	0
848	9	9770741	9979990	209249	Y	N	122	11	64804	0.1871	NA	1.4492	0.021	59.42	16.5	-1	1	3	del	0.5446	del9p		0	0
849	9	0	141213431	141213431	T	T	32032	9760	50740	0.0083	0.0003	2.0019	0.0012	2.51	120.27	23	0.5479	16.97	LOH	0.0167	LOH at NOTCH1		0	1
850	9	37686417	44779633	7093216	Y	N	342	124	6007058	0.1424	NA	2.5793	0.0234	234.8	142	-1	0.8374	13.17	gain	0.7961	gain9p		0	0
851	9	0	36861137	36861137	T	N	12419	3961	22193	0.0092	0.0005	2.0013	0.0033	0	68.92	5	0.5686	15.17	LOH	0.0184	LOH at JAK2		0	0
852	10	103370234	106609900	3239666	N	Y	568	89	85575	0.0325	0.0048	1.8815	0.0096	12.18	21.13	0	0.8588	10.43	del	0.1221	del10q		1	1
853	10	104548393	105657892	1109499	N	Y	208	43	41601	0.1119	0.018	1.696	0.0133	68.71	55.07	0	1	11.9	del	0.3656	del10q		0	1
854	10	101579082	135534747	33955665	N	T	8416	1366	62337	0.0153	0.001	1.9507	0.0024	11.68	28.85	7	0.6305	18.54	del	0.0595	del10q		1	1
855	10	102607961	104263921	1655960	N	Y	288	10	1427530	0.1369	NA	1.6086	0.0145	58.26	14.92	-1	1	2.7	del	0.4299	del10q		1	1
856	10	104217503	135534747	31317244	N	T	7893	1381	54550	0.0177	0.001	1.9518	0.0026	17.5	50.34	8	0.6456	25.11	del	0.0685	del10q		1	1
857	10	43193161	56824430	13631269	N	Y	2457	375	100410	0.0278	0.0026	1.9893	0.01	2.11	24.19	0	0.6222	4.36	LOH	0.0556	LOH10q		0	0
858	10	56890177	135534747	78644570	N	T	18507	2800	73057	0.087	0.0018	2.0194	0.0039	893.54	1724.92	7	0.9671	633.85	LOH	0.174	LOH10q		0	0
859	10	13169512	15127658	1958146	Y	N	691	169	23942	0.0209	0.0025	1.953	0.0079	0.31	12.04	0	0.7267	7.07	del	0.0803	del10p		0	1
860	10	102396789	107085512	4688723	N	Y	860	142	68242	0.0924	0.008	1.7575	0.0069	172.33	159.31	0	0.9708	32.91	del	0.3118	del10q		1	1
861	10	89453348	90753260	1299912	N	Y	505	46	118989	0.0857	0.0173	1.8477	0.0111	21.31	20.48	2	0.9535	9.28	Undetermined	NA	Undetermined10q		0	0
862	10	94209939	94571660	361721	N	Y	81	20	35477	0.0811	0.0174	1.7977	0.0212	10.55	13.31	0	1	5.65	del	0.2791	del10q		0	1
863	10	93198699	130140354	36941655	N	Y	8656	1418	62883	0.13	NA	1.6951	0.0025	2515.37	1984.2	-1	0.9841	359.64	del	0.4128	del10q		1	1
864	10	80021842	135534747	55512905	N	T	13461	839	36978022	0.0703	0.0027	1.8273	0.0064	512.91	588.4	1	0.9568	176.83	del	0.2466	del10q		1	1
865	10	73006543	74637326	1630783	N	Y	566	65	64703	0.1186	NA	1.7245	0.0089	128.5	91.89	-1	1	18.38	del	0.3834	del10q		0	1
866	10	75574482	76461304	886822	N	Y	148	23	55804	0.1125	NA	1.6978	0.0178	36.66	29.18	-1	1	6.02	del	0.3673	del10q		0	1
867	10	113445582	135534747	22089165	N	T	6096	1231	37831	0.0094	0.0012	1.9836	0.003	4.19	7.24	5	0.5549	2.69	LOH	0.0187	LOH10q		0	0
868	10	102806665	104734612	1927947	N	Y	301	36	508415	0.0879	0.0145	1.7379	0.0136	53.08	37.02	0	0.9429	7.16	del	0.299	del10q		1	1
869	10	102742828	104572963	1830135	N	Y	297	25	168168	0.197	NA	1.5824	0.0142	81.77	37.18	-1	1	7.25	del	0.5654	del10q		1	1
870	10	98125754	109987764	11862010	N	Y	2389	0	11862010	NA	NA	1.1805	0.0063	1023.56	NA	-1	NA	0	del	0.8195	del10q		1	1
871	10	44775824	135534747	90758923	N	T	20582	3176	75815	0.0058	0.0007	2.002	0.0029	15.25	8.11	3	0.5282	1.73	LOH	0.0116	LOH10q		0	0
872	10	0	14396207	14396207	T	N	4340	855	34559	0.0233	0.0014	2.0283	0.0036	1.54	66.23	4	0.696	27.83	LOH	0.0466	LOH10p		0	0
873	10	103608860	104993328	1384468	N	Y	192	34	79321	0.1385	NA	1.6495	0.0165	73.66	51	-1	1	9.84	del	0.4339	del10q		0	1
874	10	0	2082437	2082437	T	N	570	96	66514	0.0324	0.0044	1.9797	0.0094	0.63	14.91	0	0.8315	8.83	LOH	0.0648	LOH10p		0	0
875	10	61554541	135534747	73980206	N	T	17729	2737	68781	0.0115	0.0007	2.0027	0.0017	0.09	48.85	6	0.5855	16.34	LOH	0.0231	LOH10q		0	0
876	10	81741506	128245976	46504470	N	Y	10878	1822	61583	0.0308	0.0011	1.9261	0.0025	139.06	102.41	0	NA	0	del	0.1162	del10q		1	1
877	10	96203423	97178151	974728	N	Y	219	37	85461	0.0691	0.0124	1.8603	0.0182	29.96	27.39	0	NA	0	del	0.2429	del10q		0	1
878	10	100907994	101696052	788058	N	Y	181	25	64765	0.0787	0.0168	1.7784	0.0179	29.94	24.87	0	NA	0	del	0.2719	del10q		0	1
879	10	60021963	77892396	17870433	N	Y	4072	60	789100	0.2427	NA	1.478	0.0049	640.55	90	-1	NA	0	del	0.6536	del10q		1	1
880	10	98150009	133797422	35647413	N	T	8749	124	608157	0.2361	NA	1.5056	0.0032	1230.07	186	-1	NA	0	del	0.6415	del10q		1	1
881	10	0	4585599	4585599	T	N	1416	295	31487	0.0559	0.0037	1.9541	0.0082	147.04	153.8	0	NA	0	LOH	0.1118	LOH10p		0	0
882	10	11214479	13059370	1844891	Y	N	584	141	24561	0.054	0.0052	2.0519	0.0134	61.55	69.3	0	NA	0	LOH	0.108	LOH10p		0	0
883	10	55204437	55536202	331765	N	Y	65	8	77367	0.1879	NA	1.3929	0.0369	22.6	12	-1	NA	0	del	0.5462	del10q		0	1
884	10	0	133797422	133797422	T	T	30282	5269	59950	0.0217	0.0008	2.0013	0.002	0.28	12.57	0	NA	0	LOH	0.0434	LOH10whole		0	0
885	10	0	133797422	133797422	T	T	30281	5249	66051	0.0153	0.0006	2.004	0.0015	0.69	12.12	0	NA	0	LOH	0.0306	LOH10whole		0	0
886	10	102416714	133797422	31380708	N	T	7851	1414	50254	0.0659	0.0019	1.8144	0.0033	980.51	781.45	0	NA	0	del	0.233	del10q		1	1
887	10	0	133797422	133797422	T	T	30281	5218	66074	0.0166	0.0006	1.9618	0.0018	43.55	12.21	0	NA	0	del	0.0642	monosomy10		1	0
888	10	0	133797422	133797422	T	T	30280	5079	64759	0.0154	0.0005	1.9851	0.0015	30.34	35.66	0	NA	0	LOH	0.0309	LOH10whole		0	0
889	11	78526601	116699984	38173383	N	Y	8565	1429	60670	0.0532	0.0017	1.8518	0.0024	490.01	643.42	6	0.9581	308.07	del	0.1925	del11q	del (11q)	1	1
890	11	64156585	135006516	70849931	N	T	17262	2747	63648	0.0117	0.0006	2.025	0.0018	0.67	36.35	11	0.5917	18.63	gain	0.0481	gain11q		0	0
891	11	84345829	135006516	50660687	N	T	12513	2204	49417	0.015	0.0009	1.9571	0.0024	37.28	59.06	10	0.6172	23.48	del	0.0582	del11q	del (11q)	1	1
892	11	102206504	108216476	6009972	N	Y	1556	28	372874	0.2253	NA	1.3379	0.0066	717.85	38	-1	0.9259	4.94	del	0.6213	del11q	del (11q)	1	1
893	11	108216524	117777101	9560577	N	Y	2410	64	520841	0.2303	NA	1.4958	0.0098	679.34	94	-1	0.9836	15.92	del	0.6308	del11q	del (11q)	1	1
894	11	66690454	135006516	68316062	N	T	16551	2706	61642	0.0075	0.0008	1.9933	0.0024	0.61	15.76	2	0.5281	0.97	LOH	0.015	LOH at ATM/CBL		0	0
895	11	92564805	115039301	22474496	N	Y	5219	582	101876	0.1701	NA	1.5511	0.0039	1722.05	851.33	-1	0.9894	154.23	del	0.5078	del11q	del (11q)	1	1
896	11	0	41586140	41586140	T	N	10781	1920	52293	0.0639	0.0016	2.0098	0.0022	392.87	1197.59	7	0.9678	436.45	LOH	0.1277	LOH11p		0	0
897	11	86947175	116232577	29285402	N	Y	6539	5	21529246	0.2846	NA	1.3149	0.0037	3824.8	1.5	-1	0.5	0	del	0.7255	del11q	del (11q)	1	1
898	11	78360169	117989554	39629385	N	Y	9042	1445	63970	0.0232	0.0011	1.9003	0.0023	94.67	125.06	12	0.7147	54.1	del	0.0886	del11q	del (11q)	1	1
899	11	104843131	117662138	12819007	N	Y	3350	496	60118	0.0121	0.0017	1.9707	0.004	1.41	10.94	1	0.6237	5.76	del	0.0472	del11q	del (11q)	1	1
900	11	57988395	135006516	77018121	N	T	18510	3076	60760	0.0415	0.0012	2.0046	0.0018	28.85	685.56	35	0.908	499.27	LOH	0.083	LOH at ATM/CBL		0	0
901	11	0	20318393	20318393	T	N	6269	1021	44268	0.0289	0.0016	2.1022	0.0029	58.02	108.07	5	0.8108	89.1	gain	0.1226	gain11p		0	0
902	11	30342542	38056291	7713749	Y	N	1789	291	64399	0.0534	0.0036	1.8442	0.0048	95.25	123.32	2	0.9579	64.48	del	0.193	del11p		0	0
903	11	67288594	76260543	8971949	N	Y	2061	284	74238	0.0278	0.0022	2.0872	0.0048	12.22	26.68	2	0.8425	30.76	gain	0.1179	gain11q		0	0
904	11	76270683	135006516	58735833	N	T	14382	2547	52685	0.0802	0.0017	1.7925	0.0018	2040.12	1959.73	30	0.9695	603.99	del	0.2763	del11q	del (11q)	1	1
905	11	86530107	87248455	718348	N	Y	176	19	145733	0.1129	NA	1.757	0.0195	36.12	26.65	-1	1	5.33	del	0.3684	del11q	del (11q)	1	1
906	11	100675938	108068954	7393016	N	Y	1471	241	56852	0.0971	NA	1.732	0.0063	353.47	282.42	-1	0.9664	55.35	del	0.3252	del11q	del (11q)	1	1
907	11	79190783	115403042	36212259	N	Y	7914	976	87666	0.0922	0.0031	1.7597	0.003	1291.04	1070.93	2	0.9916	260.46	del	0.3115	del11q	del (11q)	1	1
908	11	100464114	115825017	15360903	N	Y	3643	496	69870	0.0172	0.0018	1.9435	0.0034	8.38	27.21	0	0.666	9.81	del	0.0665	del11q	del (11q)	1	1
909	11	0	4045995	4045995	T	N	1569	282	42925	0.0629	0.0041	2.0437	0.0059	37.65	168.36	2	0.9631	61.96	LOH	0.1257	LOH11p		0	0
910	11	82996986	117461875	34464889	N	Y	7708	1283	61824	0.0344	0.0015	1.9103	0.0026	114.7	236.57	3	0.8617	152.65	del	0.1287	del11q	del (11q)	1	1
911	11	122786735	135006516	12219781	N	T	3582	663	44209	0.0336	0.0021	1.9112	0.0037	50.23	106.87	6	0.8685	82.44	del	0.1258	del11q	del (11q)	1	1
912	11	58978940	135006516	76027576	N	T	18343	2927	69172	0.0097	0.0007	2.013	0.0016	0.53	38	4	0.568	8.9	LOH	0.0193	LOH at ATM/CBL		0	0
913	11	87174404	115753077	28578673	N	Y	6347	973	70266	0.0607	0.0023	1.8063	0.0037	433.69	467.28	2	0.9427	191.38	del	0.2166	del11q	del (11q)	1	1
914	11	82552745	95437738	12884993	N	Y	2517	389	93148	0.0515	0.0031	1.8319	0.0059	167.02	180.74	1	0.9346	75.18	del	0.1866	del11q	del (11q)	1	1
915	11	95603439	116928546	21325107	N	Y	5089	821	59036	0.0744	0.0029	1.7371	0.0029	869.99	661.17	1	0.966	188.77	del	0.259	del11q	del (11q)	1	1
916	11	103335225	116553025	13217800	N	Y	3243	90	286381	0.2126	NA	1.4579	0.0047	1089.11	110	-1	0.8636	11.04	del	0.5967	del11q	del (11q)	1	1
917	11	68025850	135006516	66980666	N	T	16254	2755	58060	0.0103	0.0006	2.0055	0.002	1.1	33.15	8	0.5674	9.08	LOH	0.0207	LOH at ATM/CBL		0	0
918	11	0	135006516	135006516	T	T	32003	5156	64617	0.0831	0.0013	2.247	0.0017	4599.84	4428.29	18	0.9824	1299.56	gain	0.3986	tri11		0	0
919	11	78691544	108041816	29350272	N	Y	6070	647	94192	0.1706	NA	1.5387	0.0035	2411.88	928.19	-1	0.9778	157.69	del	0.5087	del11q	del (11q)	1	1
920	11	108216524	116379889	8163365	N	Y	1910	219	88524	0.171	NA	1.6061	0.0055	649.15	322.65	-1	0.9906	58.13	del	0.5098	del11q	del (11q)	1	1
921	11	0	44019643	44019643	T	N	11246	1908	63147	0.0084	0.0009	2.0313	0.0021	8.02	10.07	5	0.5875	10.53	gain	0.0342	gain11p		0	0
922	11	87941188	135006516	47065328	N	T	11791	1992	57918	0.1196	0.0028	2.0083	0.0022	1596.92	2511.06	14	0.9877	526.88	LOH	0.2392	LOH at ATM/CBL		0	0
923	11	80160252	119802591	39642339	N	Y	9014	1523	57500	0.0107	0.0011	1.9838	0.0025	8.37	19.71	5	0.5608	4.3	LOH	0.0214	LOH at ATM/CBL		0	0
924	11	76865617	117221170	40355553	N	Y	9092	1393	64913	0.0608	0.0019	1.8209	0.0026	737.16	756.74	12	0.9344	254.57	del	0.2168	del11q	del (11q)	1	1
925	11	97176479	108218004	11041525	N	Y	2620	0	11041525	NA	NA	1.0864	0.0053	2463.79	NA	-1	NA	0	del	0.9136	del11q	del (11q)	1	1
926	11	108224532	116181859	7957327	N	Y	1818	0	7957327	NA	NA	1.2393	0.0072	1215.75	NA	-1	NA	0	del	0.7607	del11q	del (11q)	1	1
927	11	99862640	125567128	25704488	N	Y	6537	950	59906	0.1412	NA	1.6625	0.0029	2042.59	1369.95	-1	0.9849	246.37	del	0.4404	del11q	del (11q)	1	1
928	11	95785245	116375302	20590057	N	Y	4826	799	57551	0.016	0.0016	1.9726	0.0033	4.67	22.51	2	0.5862	3.71	LOH	0.0319	LOH at ATM		0	0
929	11	108224532	117404179	9179647	N	Y	2265	0	9179647	NA	NA	1.3156	0.0085	589.4	NA	-1	NA	0	del	0.6844	del11q	del (11q)	1	1
930	11	77848867	96724320	18875453	N	Y	3937	47	823732	0.2195	NA	1.4177	0.0046	1725.6	60.59	-1	0.9091	7.28	del	0.6101	del11q	del (11q)	1	1
931	11	96738168	108224608	11486440	N	Y	2724	10	1281707	0.2486	NA	1.3443	0.0053	1507.77	12	-1	0.8889	1.32	del	0.6642	del11q	del (11q)	1	1
932	11	108224608	135006516	26781908	N	T	7316	123	441005	0.2534	NA	1.5062	0.0033	2367.79	136.57	-1	0.8099	10.57	del	0.6727	del11q	del (11q)	1	1
933	11	108224553	116978627	8754074	N	Y	2126	0	8754074	NA	NA	1.3146	0.0062	1227.57	NA	-1	NA	0	del	0.6854	del11q	del (11q)	1	1
934	11	98816710	127210724	28394014	N	Y	7285	1165	62482	0.0134	0.0011	1.9669	0.0027	10.31	25.78	4	0.626	14.17	del	0.052	del11q	del (11q)	1	1
935	11	79528077	114986061	35457984	N	Y	7737	765	106757	0.174	NA	1.5248	0.0029	2975.34	1111.27	-1	0.9825	191.49	del	0.5164	del11q	del (11q)	1	1
936	11	102207725	110723547	8515822	N	Y	2039	0	8515822	NA	NA	1.1365	0.0104	520.5	NA	-1	NA	0	del	0.8635	del11q	del (11q)	1	1
937	11	110737507	116635951	5898444	N	Y	1534	0	5898444	NA	NA	1.3032	0.0088	245	NA	-1	NA	0	del	0.6968	del11q	del (11q)	1	1
938	11	90957580	116247944	25290364	N	Y	5837	785	77954	0.0124	0.0012	1.9566	0.0032	12.85	22.36	0	0.5714	3.22	del	0.0485	del11q	del (11q)	1	1
939	11	82625814	107940166	25314352	N	Y	5057	1	25074648	0.486	NA	1.2238	0.0044	4039.15	1.5	-1	NA	0	del	0.7762	del11q	del (11q)	1	1
940	11	112135555	123339563	11204008	N	Y	3104	0	11204008	NA	NA	1.3888	0.0056	1626.29	NA	-1	NA	0	del	0.6112	del11q	del (11q)	1	1
941	11	80059239	108009632	27950393	N	Y	5678	0	27950393	NA	NA	1.1749	0.004	4686.35	NA	-1	NA	0	del	0.8251	del11q	del (11q)	1	1
942	11	108224532	127890990	19666458	N	Y	5133	0	19666458	NA	NA	1.3147	0.004	2940.52	NA	-1	NA	0	del	0.6853	del11q	del (11q)	1	1
943	11	89023533	96243337	7219804	N	Y	1439	251	87886	0.1131	NA	1.3737	0.0061	790.18	279.09	-1	0.9339	47.16	del	0.3688	del11q	del (11q)	1	1
944	11	96249324	98296470	2047146	N	Y	385	60	86976	0.0806	NA	1.1775	0.0126	253.88	44.08	-1	0.9655	13.65	del	0.2776	del11q	del (11q)	1	1
945	11	98303416	100867733	2564317	N	Y	574	119	41328	0.0916	NA	1.21	0.0093	396.68	111.73	-1	0.9	17.54	del	0.3098	del11q	del (11q)	1	1
946	11	100874697	103452376	2577679	N	Y	608	66	117144	0.0867	NA	1.2009	0.0099	422.82	39.53	-1	0.8525	7.26	del	0.2955	del11q	del (11q)	1	1
947	11	104426170	105837210	1411040	N	Y	198	17	178751	0.0774	NA	1.1927	0.0149	135.11	11.06	-1	0.9333	2.91	del	0.268	del11q	del (11q)	1	1
948	11	106658119	107673504	1015385	N	Y	196	51	34481	0.0935	NA	1.1855	0.017	135.95	50.43	-1	0.9167	8.45	del	0.3149	del11q	del (11q)	1	1
949	11	0	19562013	19562013	T	N	5996	1051	47285	0.0413	0.0019	2.1657	0.0031	233.47	268.57	12	0.9024	162.39	gain	0.1802	gain11p		0	0
950	11	88087357	115104646	27017289	N	Y	5995	372	14433085	0.0692	0.0043	1.3153	0.0065	852.35	219.77	2	0.8886	53.44	del	0.2433	del11q	del (11q)	1	1
951	11	115107984	127869186	12761202	N	Y	3570	588	53189	0.1023	0.0046	1.7903	0.0036	749.73	659.45	14	0.9653	135.4	del	0.3397	del11q	del (11q)	1	1
952	11	128034396	135006516	6972120	N	T	2156	473	29999	0.0626	0.0034	1.8839	0.004	171.22	260.64	12	0.9607	104.7	del	0.2225	del11q	del (11q)	1	1
953	11	79413399	115777037	36363638	N	Y	7950	1293	61514	0.0336	0.0014	1.864	0.0028	185.95	280.37	5	0.8393	138.72	del	0.1259	del11q	del (11q)	1	1
954	11	0	12908423	12908423	T	N	4397	736	41584	0.0113	0.0015	1.991	0.0043	0.69	11.83	2	0.5395	1.05	LOH	0.0225	LOH11p		0	0
955	11	94950910	135006516	40055606	N	T	10466	1535	58258	0.1557	0.0043	1.6912	0.0035	2059.96	1643.29	22	0.9372	288.64	del	0.4749	del11q	del (11q)	1	1
956	11	77179272	112135555	34956283	N	Y	7539	1113	73203	0.1205	0.0038	1.7045	0.0043	1570.56	1335.89	5	0.9842	284.06	del	0.3884	del11q	del (11q)	1	1
957	11	91203881	111470567	20266686	N	Y	4596	0	20266686	NA	NA	1.2481	0.0041	3180.6	NA	-1	NA	0	del	0.7519	del11q	del (11q)	1	1
958	11	60202598	62916058	2713460	N	Y	636	94	121241	0.0272	0.0036	1.9472	0.0085	1.79	13.32	0	0.8022	7.69	Undetermined	0.1088	Undetermined11q		0	0
959	11	0	8078704	8078704	T	N	3098	40	347240	0.2544	NA	1.4848	0.0053	971.88	48	-1	0.8286	3.54	del	0.6745	del11p		0	0
960	11	8088294	29690122	21601828	Y	N	5232	968	49620	0.0798	NA	2.3916	0.0046	1181.64	849.91	-1	0.9689	223.44	gain	0.38	gain11p		0	0
961	11	64464085	75794739	11330654	N	Y	2687	352	89910	0.0768	NA	2.2888	0.0056	390.38	300.42	-1	0.9708	82.85	gain	0.3632	gain11q		0	0
962	11	76356085	80565105	4209020	N	Y	1063	190	50796	0.0728	NA	2.3721	0.0097	211.61	153.11	-1	0.9779	45.89	gain	0.3411	gain11q		0	0
963	11	80568938	96724320	16155382	N	Y	3246	13	8732833	0.2308	NA	1.4005	0.005	1303.87	14.5	-1	0.7273	0.5	del	0.6317	del11q	del (11q)	1	1
964	11	96738168	108218004	11479836	N	Y	2725	7	2570030	0.2269	NA	1.3248	0.0049	1397.55	1.5	-1	0.4	0.05	del	0.6242	del11q	del (11q)	1	1
965	11	108224532	135006516	26781984	N	T	7318	97	495912	0.2537	NA	1.5102	0.0032	2030.22	113.5	-1	0.7912	7.07	del	0.6732	del11q	del (11q)	1	1
966	11	62392229	64440920	2048691	N	Y	459	76	81966	0.1201	0.0143	1.7767	0.0151	106.77	97.84	1	0.9863	19.57	del	0.3873	del11q	del (11q)	1	1
967	11	78963236	135006516	56043280	N	T	13686	2443	50300	0.0045	0.0008	1.9922	0.0027	1.58	8.23	0	0.5112	0.15	Undetermined	0.0181	Undetermined11q		0	0
968	11	99455665	115753077	16297412	N	Y	3839	428	88471	0.1209	NA	1.6926	0.0039	896.52	598.95	-1	0.9832	107.95	del	0.3896	del11q	del (11q)	1	1
969	11	78860381	135006516	56146135	N	T	13724	1888	95421	0.0129	0.0008	1.9792	0.0021	3.05	47.85	6	0.6209	21.2	LOH	0.0259	LOH at ATM/CBL		0	0
970	11	100439063	117424953	16985890	N	Y	4203	0	16985890	NA	NA	1.2751	0.0062	2349.72	NA	-1	NA	0	del	0.7249	del11q	del (11q)	1	1
971	11	80872894	132602521	51729627	N	Y	12372	1939	61008	0.1194	0.0029	1.7026	0.0024	2995.04	2521.2	8	0.9915	526.45	del	0.3855	del11q	del (11q)	1	1
972	11	94807261	95648242	840981	N	Y	226	49	34552	0.1249	0.0185	1.6417	0.0154	75.32	67.6	0	1	14.05	del	0.3998	del11q	del (11q)	1	1
973	11	96234117	116520527	20286410	N	Y	4769	769	54447	0.0613	0.0028	1.8552	0.004	356.02	427.89	3	0.9216	138.04	del	0.2185	del11q	del (11q)	1	1
974	11	107877139	108225661	348522	N	Y	462	11	65366	0.0884	0.0285	1.7767	0.0108	36.97	12.02	0	1	2.68	del	0.3004	del11q	del (11q)	1	1
975	11	82401684	135006516	52604832	N	T	12864	2187	55775	0.0067	0.0006	1.9935	0.002	0.31	14.5	1	0.5345	1.73	LOH	0.0134	LOH at ATM/CBL		0	0
976	11	94967106	124439417	29472311	N	Y	7319	1216	54880	0.0159	0.0011	1.9252	0.0041	15.81	26.58	5	0.5998	8.83	del	0.0617	del11q	del (11q)	1	1
977	11	82518095	82996986	478891	N	Y	100	10	256211	0.138	NA	1.5423	0.025	33.35	14.86	-1	1	2.69	del	0.4326	del11q	del (11q)	1	1
978	11	102071950	102818714	746764	N	Y	200	33	45222	0.141	NA	1.5924	0.092	63.3	42.03	-1	0.9355	6.05	del	0.4399	del11q	del (11q)	1	1
979	11	75790040	119207341	43417301	N	Y	9968	1657	62116	0.0298	0.0011	1.9168	0.0021	68.6	226.28	7	0.8244	159.36	del	0.1125	del11q	del (11q)	1	1
980	11	68279275	80717021	12437746	N	Y	2939	31	1197941	0.2454	NA	1.4976	0.0055	591.04	42.5	-1	0.9333	5.83	del	0.6584	del11q	del (11q)	1	1
981	11	80718255	108216545	27498290	N	Y	5924	44	1056001	0.2322	NA	1.3729	0.0039	1818.62	37.3	-1	0.6429	0.75	del	0.6343	del11q	del (11q)	1	1
982	11	108216556	118080085	9863529	N	Y	2513	43	443772	0.2478	NA	1.4932	0.0064	558.03	45.5	-1	0.7805	2.96	del	0.6627	del11q	del (11q)	1	1
983	11	0	20843445	20843445	T	N	6423	1108	44173	0.016	0.001	2.0128	0.003	0.21	48.6	0	0.6481	17.33	LOH	0.0321	LOH11p		0	0
984	11	103993635	113194168	9200533	N	Y	2139	308	56459	0.0525	0.004	1.8256	0.005	115.76	114.45	0	0.8983	46.67	del	0.1902	del11q	del (11q)	1	1
985	11	76496865	124643939	48147074	N	Y	11227	20	6693836	0.3011	NA	1.3207	0.0026	5361.56	17.46	-1	0.625	0.21	del	0.7517	del11q	del (11q)	1	1
986	11	91720183	109020342	17300159	N	Y	4037	616	67104	0.0121	0.0017	1.9305	0.0042	9.55	12.23	1	0.5767	2.94	del	0.0474	del11q	del (11q)	1	1
987	11	75544302	116869560	41325258	N	Y	9322	1563	63115	0.0689	0.002	1.8138	0.0022	956.51	1105.6	19	0.9624	349.28	del	0.2421	del11q	del (11q)	1	1
988	11	94701643	95561013	859370	N	Y	223	30	45758	0.1686	NA	1.6019	0.0148	70.29	44.43	-1	1	8.74	del	0.5043	del11q	del (11q)	1	1
989	11	93614561	114308684	20694123	N	Y	4822	3	12562550	0.229	NA	1.2881	0.0047	1425.83	4.5	-1	1	0.6	del	0.7119	del11q	del (11q)	1	1
990	11	103378340	108802585	5424245	N	Y	1394	0	5424245	NA	NA	1.1716	0.0059	1337.18	NA	-1	NA	0	del	0.8284	del11q	del (11q)	1	1
991	11	79055240	111121609	32066369	N	Y	6918	2	10041403	0.1385	NA	1.2238	0.0034	4017.99	3	-1	0	0.3	del	0.7762	del11q	del (11q)	1	1
992	11	111127040	117317664	6190624	N	Y	1642	0	6190624	NA	NA	1.3662	0.0074	623.54	NA	-1	NA	0	del	0.6338	del11q	del (11q)	1	1
993	11	74081501	115905730	41824229	N	Y	9258	1482	67986	0.0167	0.001	1.9763	0.0029	7.09	53.48	4	0.6366	23.03	LOH	0.0334	LOH at ATM		0	0
994	11	56893050	135006516	78113466	N	T	18697	3180	56125	0.0328	0.001	2.039	0.0016	79.77	653	17	0.8798	418.29	LOH	0.0656	LOH at ATM/CBL		0	0
995	11	76607345	117927676	41320331	N	Y	9411	1500	69184	0.0337	0.0013	1.9084	0.0022	168.37	375.98	6	0.9082	241.62	del	0.1264	del11q	del (11q)	1	1
996	11	76992664	116557959	39565295	N	Y	8759	1337	66685	0.1264	NA	1.6795	0.0023	2511.24	1884.55	-1	0.9908	362.32	del	0.4036	del11q	del (11q)	1	1
997	11	78959356	116581641	37622285	N	Y	8360	775	126577	0.1792	NA	1.5398	0.0029	2809.1	1110.81	-1	0.9695	178.56	del	0.5276	del11q	del (11q)	1	1
998	11	118405453	118925341	519888	N	Y	104	13	80614	0.1558	NA	1.6328	0.0256	32.22	19.5	-1	1	3.33	del	0.4753	del11q	del (11q)	1	1
999	11	111318418	117823425	6505007	N	Y	1792	253	70878	0.0212	0.003	1.9959	0.0071	1.42	15.48	0	0.6437	4.5	LOH	0.0423	LOH11q		0	0
1000	11	69230242	113329774	44099532	N	Y	9718	1539	65440	0.0156	0.0011	1.9602	0.004	12.26	52.2	1	0.6435	25.65	del	0.0606	del11q	del (11q)	1	1
1001	11	63051257	135006516	71955259	N	T	17473	2664	72453	0.0135	0.0008	1.9566	0.0017	13.32	66.06	6	0.6137	29.31	del	0.0525	del11q	del (11q)	1	1
1002	11	59367693	135006516	75638823	N	T	18283	3078	59458	0.0072	0.0006	1.9926	0.0017	0.1	18.4	4	0.5188	0.92	LOH	0.0143	LOH at ATM/CBL		0	0
1003	11	78458892	115942776	37483884	N	Y	8281	5	19918755	0.1598	NA	1.2615	0.0031	1782.72	5.58	-1	0.75	0.23	del	0.4844	del11q	del (11q)	1	1
1004	11	89875437	92915544	3040107	N	Y	594	89	73762	0.1087	NA	1.7008	0.0083	156.79	116.23	-1	0.9659	20.47	del	0.3572	del11q	del (11q)	1	1
1005	11	97164437	107843602	10679165	N	Y	2167	322	86732	0.1143	NA	1.7036	0.0047	575.9	434.57	-1	0.9872	83.36	del	0.372	del11q	del (11q)	1	1
1006	11	96175391	96705036	529645	N	Y	84	25	40426	0.1113	0.0189	1.6992	0.0186	38.97	33.79	0	1	6.83	del	0.3641	del11q	del (11q)	1	1
1007	11	97157963	125550239	28392276	N	Y	7116	742	138625	0.1137	0.0043	1.7857	0.0031	1118.63	975.2	2	0.989	196.18	del	0.3705	del11q	del (11q)	1	1
1008	11	102206504	111210164	9003660	N	Y	2159	2	8065334	0.3215	NA	1.1901	0.007	983.12	3	-1	0	0.3	del	0.8099	del11q	del (11q)	1	1
1009	11	79591327	96633537	17042210	N	Y	3459	2	9013466	0.0653	NA	1.1852	0.0083	1877.68	0.85	-1	0	0.3	del	0.8148	del11q	del (11q)	1	1
1010	11	96634742	108216524	11581782	N	Y	2743	0	11581782	NA	NA	1.104	0.0056	1844.57	NA	-1	NA	0	del	0.896	del11q	del (11q)	1	1
1011	11	111779672	127350959	15571287	N	Y	4333	0	15571287	NA	NA	1.347	0.0048	1469.66	NA	-1	NA	0	del	0.653	del11q	del (11q)	1	1
1012	11	95430295	118534078	23103783	N	Y	5613	284	238068	0.205	NA	1.5602	0.0053	976.64	400	-1	0.9562	60.2	del	0.5815	del11q	del (11q)	1	1
1013	11	59093877	63247904	4154027	N	Y	922	30	293711	0.2221	NA	1.5262	0.0093	210.15	41	-1	0.931	5.57	del	0.6152	del11q	del (11q)	1	1
1014	11	77334939	85300458	7965519	N	Y	1682	52	287806	0.2191	NA	1.445	0.0067	490.92	66	-1	0.9216	9.27	del	0.6094	del11q	del (11q)	1	1
1015	11	91225610	93682104	2456494	N	Y	505	11	337449	0.2251	NA	1.4746	0.0119	123.23	13.5	-1	0.9	1.6	del	0.6209	del11q	del (11q)	1	1
1016	11	108165678	115630760	7465082	N	Y	1847	62	238297	0.2249	NA	1.5071	0.006	437.96	71	-1	0.8305	6.1	del	0.6205	del11q	del (11q)	1	1
1017	11	94606707	114815842	20209135	N	Y	4695	590	75079	0.1579	NA	1.584	0.0037	1564.37	855.98	-1	0.9827	150.39	del	0.48	del11q	del (11q)	1	1
1018	11	0	34318749	34318749	T	N	9160	98	1014587	0.2592	0.0267	2.0405	0.0032	-8.9	108	9	0.7802	6.49	LOH	0.5184	LOH11p		0	0
1019	11	108224532	119392654	11168122	N	Y	2835	103	257254	0.2355	NA	1.4969	0.0055	796.59	114.5	-1	0.7653	5.92	del	0.6403	del11q	del (11q)	1	1
1020	11	78776903	114961537	36184634	N	Y	7947	1334	58078	0.0549	0.0018	1.83	0.0027	547.3	628.72	6	0.9427	264.3	del	0.198	del11q	del (11q)	1	1
1021	11	97471169	111849775	14378606	N	Y	3271	491	60752	0.016	0.002	1.9496	0.0069	5.77	12.94	0	0.5821	2.8	del	0.0622	del11q	del (11q)	1	1
1022	11	86454746	127243632	40788886	N	Y	9828	1582	57138	0.0645	0.0019	1.8288	0.007	650.64	794.85	15	0.9289	285.25	del	0.2284	del11q	del (11q)	1	1
1023	11	103512209	112288413	8776204	N	Y	2022	207	162116	0.1002	NA	1.7226	0.0057	350	235.22	-1	0.9899	54.43	del	0.334	del11q	del (11q)	1	1
1024	11	85395718	114788422	29392704	N	Y	6506	717	140486	0.0967	0.0038	1.7397	0.0035	920.15	756.39	3	0.9785	177.56	del	0.3242	del11q	del (11q)	1	1
1025	11	85596572	117613134	32016562	N	Y	7337	222	347780	0.2288	NA	1.4702	0.0035	1993.36	234.36	-1	0.7674	13.65	del	0.6278	del11q	del (11q)	1	1
1026	11	84368114	116896155	32528041	N	Y	7298	1187	57371	0.03	0.0014	1.8982	0.0027	56.01	246.68	3	0.862	143.59	del	0.1131	del11q	del (11q)	1	1
1027	11	97215166	114233785	17018619	N	Y	3983	496	71390	0.1611	0.0074	1.5415	0.0041	815.36	693.22	5	0.9688	113.73	del	0.4874	del11q	del (11q)	1	1
1028	11	101068413	135006516	33938103	N	T	9104	3	13814229	0.2473	NA	1.3602	0.0042	1902.07	4.5	-1	0	0.3	del	0.6398	del11q	del (11q)	1	1
1029	11	79513578	115125119	35611541	N	Y	7784	84	1066169	0.2545	NA	1.3605	0.0034	2706.73	85.18	-1	0.7317	3.77	del	0.6747	del11q	del (11q)	1	1
1030	11	0	4700912	4700912	T	N	1667	250	55207	0.0423	0.0033	1.9613	0.0077	38.81	50.67	0	NA	0	LOH	0.0845	LOH11p		0	0
1031	11	105625611	116698488	11072877	N	Y	2792	90	248028	0.2105	NA	1.4884	0.0051	671.73	135	-1	NA	0	del	0.5925	del11q	del (11q)	1	1
1032	11	80618378	115455420	34837042	N	Y	7465	3	11341672	0.1623	NA	1.2229	0.0036	2424.07	4.5	-1	NA	0	del	0.7771	del11q	del (11q)	1	1
1033	11	108312499	114719233	6406734	N	Y	1517	0	6406734	NA	NA	1.1645	0.0069	742.99	NA	-1	NA	0	del	0.8355	del11q	del (11q)	1	1
1034	11	74426506	135086622	60660116	N	T	14582	2380	59996	0.0298	0.0009	1.9928	0.003	121.25	173.46	0	NA	0	LOH	0.0596	LOH at ATM/CBL		0	0
1035	11	76577859	117121210	40543351	N	Y	8993	336	275809	0.2236	NA	1.6221	0.0029	1209.16	504	-1	NA	0	del	0.618	del11q	del (11q)	1	1
1036	11	63403362	135086622	71683260	N	T	17182	1343	40607006	0.0545	0.0017	1.9897	0.0029	562.16	694.06	0	NA	0	LOH	0.1091	LOH at ATM/CBL		0	0
1037	11	105535167	124136286	18601119	N	Y	4885	760	56877	0.0851	0.0033	1.7775	0.0043	937.04	784.09	0	NA	0	del	0.2908	del11q	del (11q)	1	1
1038	11	65889093	79274542	13385449	N	Y	3004	356	132363	0.0374	0.0024	1.9943	0.0049	50.48	68.8	0	NA	0	LOH	0.0749	LOH11q		0	0
1039	11	79292806	135086622	55793816	N	T	13440	2317	56895	0.0492	0.0012	1.9897	0.0032	847.92	953.14	0	NA	0	LOH	0.0985	LOH at ATM/CBL		0	0
1040	11	103730648	105377227	1646579	N	Y	265	34	102669	0.164	NA	1.5025	0.0234	71.12	50.1	-1	NA	0	del	0.494	del11q	del (11q)	1	1
1041	11	100047600	114794448	14746848	N	Y	3376	479	65167	0.1069	0.0051	1.7268	0.0101	684.32	602.97	0	NA	0	del	0.3524	del11q	del (11q)	1	1
1042	11	92822934	115662334	22839400	N	Y	5207	642	90874	0.1634	0.0066	1.5944	0.008	1152.65	926.4	0	NA	0	del	0.4927	del11q	del (11q)	1	1
1043	11	21152108	27170030	6017922	Y	N	1356	236	63308	0.0336	0.0031	1.9132	0.0081	31.85	20.72	0	NA	0	del	0.126	del11p		0	0
1044	11	80491832	135086622	54594790	N	T	13145	2176	59727	0.0419	0.0011	1.8517	0.0024	602.04	365.59	0	NA	0	del	0.1547	del11pq		1	0
1045	11	103514717	127999291	24484574	N	Y	6259	1004	55746	0.1223	0.004	1.7055	0.0065	1508.68	1355.24	0	NA	0	del	0.3929	del11q	del (11q)	1	1
1046	11	99523714	110781104	11257390	N	Y	2519	0	11257390	NA	NA	1.1554	0.0068	796.52	NA	-1	NA	0	del	0.8446	del11q	del (11q)	1	1
1047	11	110787634	135086622	24298988	N	T	6795	0	24298988	NA	NA	1.3148	0.0033	1325.72	NA	-1	NA	0	del	0.6852	del11pq		0	0
1048	11	94701614	115060004	20358390	N	Y	4646	454	106268	0.1783	NA	1.5666	0.0041	1097.02	680.55	-1	NA	0	del	0.5257	del11q	del (11q)	1	1
1049	11	77476618	116112430	38635812	N	Y	8323	461	196934	0.201	NA	1.4909	0.0036	2305.62	689.45	-1	NA	0	del	0.5735	del11q	del (11q)	1	1
1050	11	0	39701410	39701410	T	N	10253	1717	56612	0.0673	0.0018	2.0056	0.0033	795.04	941.16	0	NA	0	LOH	0.1347	LOH11p		0	0
1051	11	108353826	118161271	9807445	N	Y	2469	0	9807445	NA	NA	1.2674	0.006	1168.54	NA	-1	NA	0	del	0.7326	del11q	del (11q)	1	1
1052	11	107505681	114710396	7204715	N	Y	1911	65	250214	0.2227	NA	1.4474	0.0061	605.87	97.5	-1	NA	0	del	0.6164	del11q	del (11q)	1	1
1053	11	75833257	80854062	5020805	N	Y	1224	1	3235726	0.336	NA	1.259	0.0094	640.82	1.5	-1	NA	0	del	0.741	del11q	del (11q)	1	1
1054	11	80857895	110794934	29937039	N	Y	6266	0	29937039	NA	NA	1.174	0.0037	4163.29	NA	-1	NA	0	del	0.826	del11q	del (11q)	1	1
1055	11	110800941	130210122	19409181	N	Y	5204	0	19409181	NA	NA	1.3174	0.0044	2299.87	NA	-1	NA	0	del	0.6826	del11q	del (11q)	1	1
1056	11	108343372	123700962	15357590	N	Y	3950	0	15357590	NA	NA	1.2137	0.0048	2206.6	NA	-1	NA	0	del	0.7863	del11q	del (11q)	1	1
1057	11	3624115	3895276	271161	Y	N	61	20	30725	0.1024	0.0243	1.7499	0.0367	26.5	24.75	0	NA	0	del	0.3401	del11p		0	0
1058	11	100593383	122314209	21720826	N	Y	5373	736	67881	0.1523	NA	1.6286	0.0039	1612.41	1099.46	-1	NA	0	del	0.4669	del11q	del (11q)	1	1
1059	11	0	135086622	135086622	T	T	31412	5040	67417	0.0208	0.0008	2.0062	0.002	0.09	10.79	0	NA	0	LOH	0.0416	LOH at ATM/CBL		0	0
1060	11	0	135086622	135086622	T	T	31413	5256	65575	0.0203	0.0007	1.9642	0.0021	43.99	16.98	0	NA	0	LOH	0.0407	LOH at ATM/CBL		0	0
1061	11	79502430	115717773	36215343	N	Y	7789	0	36215343	NA	NA	1.2412	0.0029	5011	NA	-1	NA	0	del	0.7588	del11q	del (11q)	1	1
1062	11	95302759	124344465	29041706	N	Y	7102	313	221689	0.2156	NA	1.4781	0.0034	2617.17	468.18	-1	NA	0	del	0.6025	del11q	del (11q)	1	1
1063	11	101631127	111503381	9872254	N	Y	2238	186	105895	0.176	NA	1.5166	0.0062	823.08	278	-1	NA	0	del	0.5206	del11q	del (11q)	1	1
1064	11	76427277	77379894	952617	N	Y	309	28	76360	0.0757	NA	2.288	0.016	38.11	26.44	-1	NA	0	gain	0.3569	gain11q		0	0
1065	11	77815428	85799520	7984092	N	Y	1684	7	3079216	0.2336	NA	1.3617	0.0069	559.58	10.5	-1	NA	0	del	0.6368	del11q	del (11q)	1	1
1066	11	90334477	115217348	24882871	N	Y	5541	28	1222408	0.2495	NA	1.3585	0.0038	1910.91	42	-1	NA	0	del	0.6657	del11q	del (11q)	1	1
1067	11	44536063	44899075	363012	Y	N	148	32	18961	0.0696	0.0134	1.7945	0.0175	28.68	24.95	0	NA	0	del	0.2444	del11p		0	0
1068	11	45908410	46945257	1036847	Y	N	158	14	155891	0.0814	0.0232	1.7517	0.019	20.16	14.79	0	NA	0	del	0.2801	del11p		0	0
1069	11	62653080	63409237	756157	N	Y	218	25	98470	0.0804	0.0179	1.8193	0.0151	24.55	20.05	0	NA	0	del	0.2771	del11q	del (11q)	1	1
1070	11	67647583	70488389	2840806	N	Y	728	69	362741	0.0517	0.0067	1.941	0.0144	25.49	27.4	0	NA	0	LOH	0.1033	LOH11q		0	0
1071	11	90614856	114932437	24317581	N	Y	5427	785	72767	0.1485	NA	1.6153	0.0038	1458.15	1163.74	-1	NA	0	del	0.4579	del11q	del (11q)	1	1
1072	11	86773104	125020693	38247589	N	Y	8946	363	238080	0.2113	NA	1.4812	0.0031	2619.34	542.21	-1	NA	0	del	0.5941	del11q	del (11q)	1	1
1073	11	108227594	117330688	9103094	N	Y	2507	130	156728	0.2087	NA	1.4735	0.0091	696.27	195	-1	NA	0	del	0.589	del11q	del (11q)	1	1
1074	11	117342473	135086622	17744149	N	T	5086	994	38588	0.1102	0.0037	2.4009	0.0093	1548.37	1251.41	0	NA	0	gain	0.5652	gain11pq		0	0
1075	11	0	50477245	50477245	T	N	12694	1942	65585	0.0246	0.0009	2.0978	0.0023	163.91	93.64	0	NA	0	gain	0.1035	gain11p		0	0
1076	11	102754183	128551280	25797097	N	Y	6601	37	1240233	0.2331	NA	1.4056	0.0039	1707.4	52.38	-1	NA	0	del	0.6359	del11q	del (11q)	1	1
1077	11	0	135086622	135086622	T	T	31412	4990	69559	0.0171	0.0006	1.9651	0.0015	29.95	13.06	0	NA	0	del	0.0662	monosomy11		1	0
1078	11	97215738	115871861	18656123	N	Y	4216	638	57691	0.1343	NA	1.6587	0.0039	1226.79	910.51	-1	NA	0	del	0.4233	del11q	del (11q)	1	1
1079	11	80373339	115932820	35559481	N	Y	7641	926	85737	0.1706	NA	1.5906	0.0031	2042.15	1374.9	-1	NA	0	del	0.5088	del11q	del (11q)	1	1
1080	11	0	44034144	44034144	T	N	11032	1883	57445	0.0225	0.0009	2.038	0.003	29.65	36.09	0	NA	0	LOH	0.0449	LOH11p		0	0
1081	11	0	135086622	135086622	T	T	31413	5008	70209	0.0163	0.0005	1.9904	0.0015	25.87	42.48	0	NA	0	LOH	0.0326	LOH at ATM/CBL		0	0
1082	11	98807987	114762337	15954350	N	Y	3659	343	96479	0.1787	NA	1.5437	0.0046	1086.53	513.67	-1	NA	0	del	0.5266	del11q	del (11q)	1	1
1083	11	110085620	111226218	1140598	N	Y	227	29	226596	0.147	NA	1.6267	0.0196	56.07	43.5	-1	NA	0	del	0.4545	del11q	del (11q)	1	1
1084	11	85156466	92710759	7554293	N	Y	1361	160	117918	0.046	0.0043	1.8815	0.011	59.97	51.83	0	NA	0	del	0.1685	del11q	del (11q)	1	1
1085	11	92713390	108003387	15289997	N	Y	3194	507	74644	0.1324	0.0061	1.639	0.0046	826.66	694.47	0	NA	0	del	0.4187	del11q	del (11q)	1	1
1086	11	108046360	112337845	4291485	N	Y	1193	92	134167	0.0388	0.0051	1.3116	0.0118	62.86	19.05	0	NA	0	del	0.1439	del11q	del (11q)	1	1
1087	11	112489239	113808397	1319158	N	Y	339	42	86792	0.1383	0.0218	1.7002	0.0141	70.67	63	0	NA	0	del	0.4332	del11q	del (11q)	1	1
1088	11	113840183	114571221	731038	N	Y	222	54	35127	0.0392	0.0068	1.3713	0.0183	24.99	11.49	0	NA	0	del	0.1452	del11q	del (11q)	1	1
1089	11	114670881	124048421	9377540	N	Y	2622	459	44064	0.1321	0.0063	1.7068	0.0101	724.68	657.38	0	NA	0	del	0.4179	del11q	del (11q)	1	1
1090	11	124055267	126143945	2088678	N	Y	532	79	75045	0.0692	0.0085	1.8289	0.0487	70.67	64.09	0	NA	0	Undetermined	NA	Undetermined11q		0	0
1091	11	82778712	83858213	1079501	N	Y	191	31	73239	0.1314	NA	1.6577	0.0165	54.46	40.92	-1	NA	0	del	0.4163	del11q	del (11q)	1	1
1092	11	85383557	87640964	2257407	N	Y	463	79	56822	0.1463	NA	1.6376	0.0096	163.67	118.5	-1	NA	0	del	0.4526	del11q	del (11q)	1	1
1093	11	95206130	124580084	29373954	N	Y	7176	937	79527	0.1624	NA	1.6776	0.0029	1870.6	1398.58	-1	NA	0	del	0.4903	del11q	del (11q)	1	1
1094	11	0	15749408	15749408	T	N	4833	303	131929	0.2209	0.0127	2.015	0.0047	-668.05	454.5	0	NA	0	LOH	0.4418	LOH11p		0	0
1095	11	124812375	129895735	5083360	N	Y	1372	179	52239	0.1945	0.0147	1.8284	0.0073	117.51	268.11	0	NA	0	LOH	0.389	LOH11q		0	0
1096	11	130210122	135086622	4876500	N	T	1591	344	23219	0.0483	0.0031	2.1374	0.0063	161.3	139.92	0	NA	0	gain	0.2139	gain11pq		0	0
1097	11	67538548	117387160	49848612	N	Y	11078	1585	79287	0.1445	0.0037	2.0086	0.0036	1076.56	2317.69	0	NA	0	LOH	0.2891	LOH at ATM		0	0
1098	11	117389359	135086622	17697263	N	T	5072	848	43814	0.1251	0.0044	2.0105	0.0039	807.84	1233.32	0	NA	0	LOH	0.2502	LOH at CBL		0	0
1099	11	80212555	124517082	44304527	N	Y	10103	11	6109010	0.1796	NA	1.3138	0.0045	2457.64	14.83	-1	NA	0	del	0.5286	del11q	del (11q)	1	1
1100	11	70687916	135006516	64318600	N	T	17607	5390	30807	0.0131	0.0005	1.9973	0.0017	-0.08	165.04	19	0.619	65.16	LOH	0.0263	LOH at ATM/CBL		0	0
1101	11	7578417	8078704	500287	Y	N	227	75	11796	0.1478	0.0171	1.623	0.0161	115.57	112.5	0	1	22.23	del	0.4563	del11p		0	0
1102	11	62849656	135006516	72156860	N	T	19481	5741	33368	0.0087	0.0004	1.9994	0.0028	0.34	87.37	9	0.5547	12.44	LOH	0.0175	LOH at ATM/CBL		0	0
1103	11	110527134	116214112	5686978	N	Y	1551	451	38022	0.0114	0.002	1.9728	0.0049	3.48	12.94	1	0.6501	8.26	del	0.0447	del11q	del (11q)	1	1
1104	11	80014664	113204481	33189817	N	Y	8254	2586	29189	0.0071	0.0006	1.9735	0.0039	2.73	28.92	1	0.5412	3.66	del	0.0279	del11q	del (11q)	1	1
1105	11	111233450	135006516	23773066	N	T	7613	2486	23283	0.0058	0.0007	1.9932	0.0023	1.96	8.77	4	0.5202	0.77	LOH	0.0117	LOH at CBL		0	0
1106	11	0	9502592	9502592	T	N	3331	954	33073	0.011	0.0011	1.9997	0.0036	0.49	17.55	5	0.5604	2.78	LOH	0.022	LOH11p		0	0
1107	11	64124823	135006516	70881693	N	T	19191	5895	30854	0.0118	0.0004	2.0024	0.0014	0.39	175.96	11	0.5883	36.81	LOH	0.0235	LOH at ATM/CBL		0	0
1108	11	64799729	135006516	70206787	N	T	19042	6065	28171	0.0204	0.0004	1.9983	0.0031	16.52	626.57	9	0.713	239.55	LOH	0.0408	LOH at ATM/CBL		0	0
1109	12	0	133851895	133851895	T	T	29826	4957	66564	0.0357	0.0007	2.1242	0.0014	635.54	1175.03	43	0.8996	754.6	gain	0.1536	tri12	trisomy 12	1	1
1110	12	0	133851895	133851895	T	T	29829	4631	75629	0.1178	NA	2.4457	0.0021	8967.06	6021.03	-1	0.98	1141.83	gain	0.6167	tri12	trisomy 12	1	1
1111	12	60430440	133851895	73421455	N	T	16227	2911	61578	0.0098	0.0007	1.9897	0.0021	12.26	26.2	9	0.5603	7.45	LOH	0.0196	LOH at NCOR2		0	1
1112	12	0	133851895	133851895	T	T	29826	4816	70491	0.0053	0.0006	2.0051	0.0018	7.34	7.14	4	0.5278	3.23	LOH	0.0105	LOH at NCOR2		0	1
1113	12	54774379	133851895	79077516	N	T	17345	2895	65707	0.0167	0.0007	1.9863	0.0023	3.25	98.82	10	0.6485	50.86	LOH	0.0333	LOH at NCOR2		0	1
1114	12	0	133851895	133851895	T	T	29816	4525	77586	0.1276	NA	2.4769	0.0023	8667.45	6111.27	-1	0.9775	1109.17	gain	0.6852	tri12	trisomy 12	1	1
1115	12	0	133851895	133851895	T	T	29827	4925	67820	0.0792	0.0012	2.2561	0.0018	4186.23	4178.34	36	0.9746	1182.02	gain	0.3766	tri12	trisomy 12	1	1
1116	12	0	133851895	133851895	T	T	29823	5072	64201	0.0207	0.0006	2.0404	0.0014	60.5	324.23	17	0.707	184.99	LOH	0.0414	LOH at NCOR2		0	1
1117	12	0	107712440	107712440	T	Y	23020	3386	82298	0.1347	NA	2.4825	0.0027	6206.07	4796.41	-1	0.9888	901.1	gain	0.7377	gain12pq		1	0
1118	12	107718584	133851895	26133311	N	T	6798	978	75726	0.1286	0.0043	2.397	0.0044	1573.67	1289.87	9	0.9759	239.31	gain	0.6924	gain12q		0	1
1119	12	0	133851895	133851895	T	T	29812	4722	71534	0.0766	0.0012	2.2214	0.0015	4001.53	3977.92	23	0.9793	1176.9	gain	0.3618	tri12	trisomy 12	1	1
1120	12	0	53012128	53012128	T	Y	12008	1993	71929	0.0737	0.0019	2.2111	0.0025	1695.54	1696.32	20	0.9692	458.11	gain	0.3458	gain12pq		1	0
1121	12	53012928	133851895	80838967	N	T	17808	3002	63155	0.0497	0.0012	2.2605	0.0022	1595.93	1299.46	19	0.9351	557.89	gain	0.2209	gain12q		0	1
1122	12	0	133851895	133851895	T	T	29814	4845	69316	0.1176	NA	2.3756	0.0023	8633.24	6636.15	-1	0.9832	1242.47	gain	0.6152	tri12	trisomy 12	1	1
1123	12	0	19160261	19160261	T	N	4940	909	49733	0.032	0.0019	1.8695	0.0028	94.79	132.55	15	0.8477	98.42	del	0.1203	del12p		1	0
1124	12	19167325	34076601	14909276	Y	N	3902	773	39635	0.0115	0.0015	1.9495	0.0034	7.66	14.13	2	0.5771	3.33	del	0.045	del12p		0	0
1125	12	0	133851895	133851895	T	T	29813	4764	69786	0.1089	0.0017	2.3552	0.002	7568.1	5915.64	23	0.9899	1263.27	gain	0.557	tri12	trisomy 12	1	1
1126	12	79294033	96813417	17519384	N	Y	3344	563	73199	0.0187	0.0019	1.9384	0.0036	10.49	25.9	2	0.6425	7.93	del	0.072	del12q		0	0
1127	12	0	133851895	133851895	T	T	29820	4792	74250	0.0258	0.0007	2.0695	0.0018	25.4	347.81	18	0.7025	162.73	gain	0.109	tri12	trisomy 12	1	1
1128	12	0	133851895	133851895	T	T	29822	4789	73263	0.0204	0.0006	2.0408	0.0013	67.17	322.56	10	0.7034	162.52	LOH	0.0409	LOH at NCOR2		0	1
1129	12	0	133851895	133851895	T	T	29818	4662	70383	0.129	NA	2.4761	0.0028	8578.35	6385.24	-1	0.9815	1173.66	gain	0.6958	tri12	trisomy 12	1	1
1130	12	0	133851895	133851895	T	T	29827	4636	74209	0.076	0.0012	2.1971	0.0017	3440.75	3720.08	45	0.974	1099.66	gain	0.3585	tri12	trisomy 12	1	1
1131	12	0	13830081	13830081	T	N	3911	630	53929	0.1372	NA	2.4296	0.0061	914.71	717.71	-1	0.9821	159.08	gain	0.7565	gain12p		1	0
1132	12	13835420	45514697	31679277	Y	Y	6294	977	69811	0.1457	NA	2.6151	0.0059	2006.37	1181.28	-1	0.9915	259.69	gain	0.8221	gain12pq		0	0
1133	12	45518524	58241028	12722504	N	Y	3060	415	58709	0.1416	NA	2.4356	0.0068	669.7	466.23	-1	0.9728	98.34	gain	0.7902	gain12q		0	1
1134	12	58254089	94158487	35904398	N	Y	6403	888	86883	0.1442	NA	2.608	0.0056	1922.31	1051.59	-1	0.9757	213.99	gain	0.8103	gain12q		0	1
1135	12	94175490	133851895	39676405	N	T	10151	1605	51759	0.1347	NA	2.4706	0.004	2429.01	1655.29	-1	0.952	334.28	gain	0.7371	gain12q		0	1
1136	12	0	133851895	133851895	T	T	29822	4657	71606	0.1209	NA	2.4342	0.002	9130.04	6181.92	-1	0.9759	1121.08	gain	0.6381	tri12	trisomy 12	1	1
1137	12	0	133851895	133851895	T	T	29825	4667	73369	0.1221	NA	2.4689	0.002	9723.83	6140.16	-1	0.9868	1231.57	gain	0.6465	tri12	trisomy 12	1	1
1138	12	0	133851895	133851895	T	T	29822	4835	73123	0.0879	0.0014	2.2811	0.0021	3868.16	4239.84	52	0.9716	1156.05	gain	0.4266	tri12	trisomy 12	1	1
1139	12	0	17373739	17373739	T	N	4605	768	57097	0.1381	NA	2.3895	0.0054	1388.83	1096.2	-1	0.9866	199.49	gain	0.7631	gain12p		1	0
1140	12	17374928	44045747	26670819	Y	Y	5347	812	91084	0.1455	NA	2.5421	0.0062	1979.64	1181.12	-1	0.9924	220.04	gain	0.8212	gain12pq		0	0
1141	12	44047185	58019443	13972258	N	Y	3250	396	84776	0.1417	NA	2.3944	0.0063	817.31	572.88	-1	0.9923	108.25	gain	0.7913	gain12q		0	1
1142	12	58020360	101554587	43534227	N	Y	8205	1094	85979	0.1664	NA	2.4996	0.0048	2649.77	1622.87	-1	0.9962	306.63	gain	0.9975	gain12q		0	1
1143	12	101560328	133851895	32291567	N	T	8418	1247	66045	0.161	0.0047	2.3757	0.004	2271.21	1787.27	3	0.986	324.95	LOH	0.3219	LOH at NCOR2		0	1
1144	12	0	133851895	133851895	T	T	29818	4766	69655	0.0393	0.0009	2.1272	0.0014	592.47	1157.65	12	0.9106	772.31	gain	0.1705	tri12	trisomy 12	1	1
1145	12	0	11667151	11667151	T	N	3246	578	51734	0.0599	0.0029	2.1861	0.0044	224.6	285.99	9	0.9518	119.04	gain	0.2722	gain12p		1	0
1146	12	12161655	133851895	121690240	Y	T	26422	4332	66809	0.0618	0.0011	2.2176	0.0017	2046.51	2304.11	21	0.9621	948.22	gain	0.2821	gain12pq		0	0
1147	12	0	133851895	133851895	T	T	29817	5029	66633	0.0457	0.0009	2.1692	0.0021	941.3	1562.67	39	0.9197	875.95	gain	0.2011	tri12	trisomy 12	1	1
1148	12	0	133851895	133851895	T	T	29819	4352	81767	0.1228	NA	2.4284	0.0022	8114.97	5828.27	-1	0.9787	1082.1	gain	0.6509	tri12	trisomy 12	1	1
1149	12	127473650	133851895	6378245	N	T	2087	379	38181	0.0124	0.0021	1.9355	0.0047	7.36	7.28	1	0.5881	2.35	del	0.0484	del12q		0	0
1150	12	38528487	131907343	93378856	N	Y	20350	3152	74824	0.1267	0.0024	2.0069	0.0022	2742.65	4105.96	22	0.983	776.92	LOH	0.2535	LOH at NCOR2		0	1
1151	12	131909849	133851895	1942046	N	T	487	85	58182	0.0677	0.0082	1.8058	0.0104	47.7	52.38	0	0.9512	17.03	del	0.2384	del12q		0	0
1152	12	0	133851895	133851895	T	T	29814	5046	67440	0.0136	0.0006	2.197	0.0015	472.3	106.76	25	0.6277	65.23	gain	0.0558	tri12	trisomy 12	1	1
1153	12	0	133851895	133851895	T	T	29828	4499	71169	0.1429	NA	2.5156	0.0022	9125.88	6499.29	-1	0.984	1155.77	gain	0.8	tri12	trisomy 12	1	1
1154	12	0	133851895	133851895	T	T	29825	4706	69026	0.094	NA	2.3091	0.0016	7066.75	5452.12	-1	0.9782	1168.03	gain	0.4629	tri12	trisomy 12	1	1
1155	12	0	133851895	133851895	T	T	29823	4865	66948	0.1038	0.0016	2.3564	0.0029	5936.41	5432.34	24	0.9803	1215.69	gain	0.5237	tri12	trisomy 12	1	1
1156	12	0	133851895	133851895	T	T	29822	4578	72605	0.0973	0.0015	2.3072	0.0018	6553	5312.39	27	0.9845	1163.08	gain	0.4835	tri12	trisomy 12	1	1
1157	12	0	133851895	133851895	T	T	29821	5048	63997	0.0664	0.0011	2.187	0.0033	2675.55	3114.8	51	0.9588	1101.11	gain	0.3062	tri12	trisomy 12	1	1
1158	12	0	133851895	133851895	T	T	29803	5028	67372	0.0091	0.0006	2.0191	0.0017	2.82	30.82	12	0.5466	9.25	gain	0.0372	tri12	trisomy 12	1	1
1159	12	0	133851895	133851895	T	T	29822	5051	68873	0.0038	0.0005	2	0.0012	0.03	2.76	5	0.5409	6.33	LOH	0.0076	LOH at NCOR2		0	1
1160	12	0	133851895	133851895	T	T	29825	4993	67595	0.0734	0.0012	2.2155	0.0015	3060.14	3324.74	20	0.9781	1207.86	gain	0.3439	tri12	trisomy 12	1	1
1161	12	0	133851895	133851895	T	T	29808	4587	73310	0.1218	0.0019	2.4314	0.0027	6695.2	6037.11	36	0.9848	1190.05	gain	0.6443	tri12	trisomy 12	1	1
1162	12	33482604	40744775	7262171	Y	Y	541	79	3691127	0.0736	NA	2.2885	0.0124	74.2	57.94	-1	0.9737	18.48	gain	0.345	gain12pq		0	0
1163	12	0	133851895	133851895	T	T	29817	4939	68713	0.0661	0.0011	2.2398	0.0015	2950	2882.57	31	0.9673	1120.1	gain	0.3049	tri12	trisomy 12	1	1
1164	12	124658354	133851895	9193541	N	T	2892	505	42166	0.1363	NA	1.705	0.0044	870.35	681.66	-1	0.9475	102.38	del	0.4285	del12q		0	0
1165	12	0	133851895	133851895	T	T	29831	4927	65864	0.0251	0.0006	2.0594	0.0015	40.84	457.67	6	0.7677	302.34	gain	0.1057	tri12	trisomy 12	1	1
1166	12	0	133851895	133851895	T	T	29826	4674	73302	0.0608	0.0011	2.1873	0.0017	1845.34	2468.53	18	0.9603	1022.48	gain	0.2768	tri12	trisomy 12	1	1
1167	12	0	133851895	133851895	T	T	29827	4819	68815	0.1207	NA	2.3869	0.002	9227.26	6549.3	-1	0.979	1208.76	gain	0.6364	tri12	trisomy 12	1	1
1168	12	0	133851895	133851895	T	T	29828	4791	68540	0.0708	0.0011	2.2213	0.0016	3601.79	3578.99	33	0.9804	1179.42	gain	0.3301	tri12	trisomy 12	1	1
1169	12	0	133851895	133851895	T	T	29828	4759	70803	0.1162	NA	2.3822	0.0019	8603.67	6424.72	-1	0.9862	1246.72	gain	0.6052	tri12	trisomy 12	1	1
1170	12	0	133851895	133851895	T	T	29815	4902	67899	0.0492	0.0009	2.1549	0.0017	1572.03	2119.25	31	0.961	1066.85	gain	0.2182	tri12	trisomy 12	1	1
1171	12	0	133851895	133851895	T	T	29827	4935	69495	0.0821	0.0013	2.2509	0.0017	3898.9	4131.8	38	0.9744	1174.52	gain	0.3932	tri12	trisomy 12	1	1
1172	12	120009856	133851895	13842039	N	T	3781	657	62876	0.0241	0.0015	1.9081	0.0043	28.28	53.36	4	0.7188	25.98	del	0.0921	del12q		0	0
1173	12	0	133851895	133851895	T	T	29827	5054	66162	0.0678	0.0011	2.2298	0.0018	3990.8	3901.79	25	0.979	1267.07	gain	0.314	tri12	trisomy 12	1	1
1174	12	0	133851895	133851895	T	T	29828	5035	64548	0.0444	0.0008	2.1391	0.0015	1305.71	1836.54	25	0.9505	1043.28	gain	0.1951	tri12	trisomy 12	1	1
1175	12	0	133851895	133851895	T	T	29830	4992	65707	0.0654	0.0011	2.1934	0.002	2831.2	3398.28	46	0.9662	1142.03	gain	0.3009	tri12	trisomy 12	1	1
1176	12	0	133851895	133851895	T	T	29815	4824	69026	0.0371	0.0007	2.117	0.0019	249.09	950.51	23	0.8732	630.01	gain	0.1605	tri12	trisomy 12	1	1
1177	12	0	133851895	133851895	T	T	29816	4762	73520	0.0985	NA	2.3608	0.0018	7568.93	5826.16	-1	0.9864	1252.35	gain	0.4905	tri12	trisomy 12	1	1
1178	12	0	133851895	133851895	T	T	29821	4974	66564	0.0693	0.0011	2.2448	0.0015	3115.74	3206.34	29	0.9741	1185.96	gain	0.3219	tri12	trisomy 12	1	1
1179	12	9027429	47685387	38657958	Y	Y	7909	1201	87930	0.1356	NA	2.4758	0.0047	2752.9	1729.69	-1	0.9828	303.2	gain	0.7443	gain12pq		0	0
1180	12	47692854	58291408	10598554	N	Y	2655	335	83876	0.1263	NA	2.3423	0.0075	640.71	478.65	-1	0.9879	88.84	gain	0.6758	gain12q		0	1
1181	12	58293664	109493655	51199991	N	Y	10110	1570	76301	0.1352	NA	2.4687	0.0041	3483.82	2286.39	-1	0.994	424.02	gain	0.741	gain12q		0	1
1182	12	0	133851895	133851895	T	T	29822	1544	100582421	0.1268	0.0033	2.3383	0.0038	2645.16	2128.67	14	0.9893	407.44	gain	0.6794	tri12	trisomy 12	1	1
1183	12	0	133851895	133851895	T	T	29826	4564	75629	0.1062	NA	2.3959	0.0018	8723.5	6033.94	-1	0.9831	1170.3	gain	0.5391	tri12	trisomy 12	1	1
1184	12	0	133851895	133851895	T	T	29826	4863	66712	0.0978	NA	2.3354	0.0016	7594.55	5821.79	-1	0.9842	1253.32	gain	0.4866	tri12	trisomy 12	1	1
1185	12	0	40868767	40868767	T	Y	9363	1477	66122	0.1247	0.0034	2.5036	0.004	2182.16	1845.05	22	0.9639	336.71	gain	0.6646	gain12pq		1	0
1186	12	40872089	133851895	92979806	N	T	20458	3275	66162	0.1005	0.0019	2.3372	0.0039	3468.78	3582.1	36	0.9805	823.81	gain	0.5032	gain12q		0	1
1187	12	0	133851895	133851895	T	T	29828	4380	76429	0.1396	NA	2.5309	0.0022	8624.34	6300.62	-1	0.9854	1141.72	gain	0.7745	tri12	trisomy 12	1	1
1188	12	0	133851895	133851895	T	T	29828	4880	73520	0.0905	0.0014	2.3053	0.0018	5904.37	5035.88	26	0.9832	1238.95	gain	0.4422	tri12	trisomy 12	1	1
1189	12	0	133851895	133851895	T	T	29827	4733	71569	0.0739	0.0012	2.2492	0.0016	4380.1	3684.92	31	0.9707	1105.8	gain	0.3469	tri12	trisomy 12	1	1
1190	12	9739885	13014815	3274930	Y	N	855	160	42552	0.0372	0.0039	1.87	0.0067	28.24	45.26	0	0.8968	24.12	del	0.1387	del12p		1	0
1191	12	0	133851895	133851895	T	T	29827	4498	74059	0.1345	NA	2.4922	0.0022	9887.31	6360.87	-1	0.984	1136.08	gain	0.7357	tri12	trisomy 12	1	1
1192	12	0	133851895	133851895	T	T	29825	4626	75631	0.1246	NA	2.4492	0.0023	9286.58	6421.83	-1	0.982	1167.09	gain	0.6639	tri12	trisomy 12	1	1
1193	12	0	133851895	133851895	T	T	29824	4739	68596	0.1042	NA	2.3281	0.0018	7611.55	6021.97	-1	0.9837	1212.39	gain	0.5265	tri12	trisomy 12	1	1
1194	12	0	133851895	133851895	T	T	29827	4960	65585	0.0135	0.0006	2.0169	0.0013	19.33	82.85	25	0.6175	55.96	LOH	0.027	LOH at NCOR2		0	1
1195	12	0	133851895	133851895	T	T	29823	4979	68506	0.0153	0.0006	2.0342	0.0019	1.44	141.55	10	0.6016	38.75	gain	0.0631	tri12	trisomy 12	1	1
1196	12	38992700	46243455	7250755	N	Y	1310	0	7250755	NA	NA	1.0718	0.0073	762.63	NA	-1	NA	0	del	0.9282	del12q		0	0
1197	12	50634019	58137968	7503949	N	Y	1841	196	136805	0.1385	NA	2.4675	0.0087	361.19	282.54	-1	1	56.09	gain	0.7661	gain12q		0	1
1198	12	58716013	69094607	10378594	N	Y	1874	0	10378594	NA	NA	1.1181	0.01	965.74	NA	-1	NA	0	del	0.8819	del12q		0	0
1199	12	78965788	92610246	13644458	N	Y	2256	0	13644458	NA	NA	1.0396	0.0058	1425.22	NA	-1	NA	0	del	0.9604	del12q		0	0
1200	12	58520735	133851895	75331160	N	T	16527	2191	124425	0.0322	0.0011	2.0784	0.0022	66.89	347.88	17	0.8573	242.46	gain	0.1377	gain12q		0	1
1201	12	0	133851895	133851895	T	T	29823	4981	66902	0.0526	0.0009	2.1705	0.0019	1003.34	1847.59	37	0.9268	887.19	gain	0.235	tri12	trisomy 12	1	1
1202	12	671800	1432337	760537	Y	N	172	25	63520	0.0742	NA	2.2383	0.0191	21.29	14.22	-1	0.7917	1.85	gain	0.3486	gain12p		0	0
1203	12	0	133851895	133851895	T	T	29822	4886	69641	0.0658	0.0011	2.1933	0.0015	2629.11	2946.77	21	0.972	1156.16	gain	0.3032	tri12	trisomy 12	1	1
1204	12	0	13733004	13733004	T	N	3892	656	49918	0.1367	NA	2.405	0.0056	1239.63	907.69	-1	0.9563	142.89	gain	0.7525	gain12p		1	0
1205	12	13734420	45525711	31791291	Y	Y	6318	930	84382	0.142	NA	2.5374	0.0053	2346.72	1343.93	-1	0.9867	243.81	gain	0.7936	gain12pq		0	0
1206	12	45539392	58291408	12752016	N	Y	3064	313	90800	0.1372	NA	2.4041	0.0068	723.54	453.16	-1	0.9836	80.53	gain	0.7566	gain12q		0	1
1207	12	58293664	112871372	54577708	N	Y	10730	1543	84707	0.1399	NA	2.5184	0.0038	3801.06	2236.48	-1	0.9893	410.56	gain	0.777	gain12q		0	1
1208	12	112942856	133851895	20909039	N	T	5736	992	49272	0.1364	NA	2.4218	0.0044	1878.92	1406.28	-1	0.9742	241.55	gain	0.75	gain12q		0	1
1209	12	0	133851895	133851895	T	T	29829	5145	61892	0.0444	0.0009	2.1067	0.0032	568.93	1532.05	28	0.9456	1016.6	gain	0.1951	tri12	trisomy 12	1	1
1210	12	0	133851895	133851895	T	T	29828	4952	67218	0.0844	0.0013	2.2531	0.0017	4574.93	4224.97	35	0.981	1248.24	gain	0.4061	tri12	trisomy 12	1	1
1211	12	0	133851895	133851895	T	T	29827	5123	62880	0.0069	0.0006	1.9878	0.0024	27.16	5.74	13	0.5231	1.76	Undetermined	0.0275	Undetermined12whole		0	0
1212	12	0	16138988	16138988	T	N	4376	709	49361	0.1419	NA	2.3941	0.0066	905	661.41	-1	0.9046	111.44	gain	0.7923	gain12p		1	0
1213	12	16143569	24499111	8355542	Y	N	2261	334	63346	0.1477	NA	2.6157	0.0104	700.05	331.45	-1	0.8972	50.27	gain	0.8387	gain12p		0	0
1214	12	24509587	107698481	83188894	Y	Y	16381	2220	79470	0.1431	NA	2.4883	0.0036	3813.03	2360.36	-1	0.9499	461.16	gain	0.8018	gain12pq		0	0
1215	12	107702631	133851895	26149264	N	T	6808	1170	49038	0.1362	NA	2.3931	0.0043	1389.96	1065.05	-1	0.9193	203.59	gain	0.7487	gain12q		0	1
1216	12	0	133851895	133851895	T	T	29822	4843	69017	0.115	NA	2.4057	0.0019	9355.37	6611.37	-1	0.9822	1228.41	gain	0.5971	tri12	trisomy 12	1	1
1217	12	0	133851895	133851895	T	T	29822	5146	63997	0.0178	0.0005	2.0321	0.0015	24.59	248.8	22	0.6976	164.83	LOH	0.0355	LOH at NCOR2		0	1
1218	12	0	133851895	133851895	T	T	29814	4751	72456	0.0469	0.0009	2.1419	0.0014	982.25	1790.45	30	0.942	932.1	gain	0.2069	tri12	trisomy 12	1	1
1219	12	0	133851895	133851895	T	T	29830	4918	65471	0.1104	NA	2.347	0.002	8152.21	6322.54	-1	0.9761	1189.11	gain	0.5669	tri12	trisomy 12	1	1
1220	12	0	28732324	28732324	T	N	7574	1316	58208	0.0161	0.001	1.9892	0.0027	0.45	38.83	9	0.682	30.43	LOH	0.0322	LOH12p		0	0
1221	12	0	133851895	133851895	T	T	29828	5212	61892	0.0055	0.0005	2.0054	0.0013	0.99	8.44	10	0.5389	6.16	LOH	0.011	LOH at NCOR2		0	1
1222	12	8509503	48185356	39675853	Y	Y	8104	1229	81010	0.1436	NA	2.5202	0.005	2830.85	1770.95	-1	0.9891	327.21	gain	0.8055	gain12pq		0	0
1223	12	48186738	53926262	5739524	N	Y	1583	136	115713	0.1418	NA	2.3857	0.0101	304.39	193.1	-1	0.9846	34.53	gain	0.7918	gain12q		0	1
1224	12	53936868	112615538	58678670	N	Y	11674	1710	80281	0.1422	NA	2.501	0.0039	3871.51	2460.27	-1	0.9837	437.7	gain	0.7952	gain12q		0	1
1225	12	112629713	133851895	21222182	N	T	5845	923	54888	0.1361	NA	2.3876	0.0052	1664.17	1303.92	-1	0.9747	226.53	gain	0.7481	gain12q		0	1
1226	12	0	8467780	8467780	T	N	2624	429	50505	0.136	0.0067	2.3569	0.0072	741.67	602.1	0	1	125.44	gain	0.7473	gain12p		1	0
1227	12	0	133851895	133851895	T	T	29826	4907	66209	0.0707	0.0011	2.21	0.0018	3697.07	3875.86	39	0.9743	1205.55	gain	0.3294	tri12	trisomy 12	1	1
1228	12	0	133851895	133851895	T	T	29831	4518	75257	0.1303	NA	2.4709	0.0022	9246.78	6179.53	-1	0.9814	1124.85	gain	0.7045	tri12	trisomy 12	1	1
1229	12	0	133851895	133851895	T	T	29828	5088	66487	0.0332	0.0007	2.0831	0.0014	266.08	778.79	32	0.8533	584.53	gain	0.1424	tri12	trisomy 12	1	1
1230	12	0	133851895	133851895	T	T	29812	5074	63783	0.0475	0.0008	2.1406	0.0014	1159.99	1971.11	36	0.9517	1055.68	gain	0.2098	tri12	trisomy 12	1	1
1231	12	48356109	133219831	84863722	N	Y	18862	2998	70790	0.0702	0.0014	2.2326	0.0023	2484.57	2308	23	0.9709	720.02	gain	0.3266	gain12q		0	1
1232	12	0	133851895	133851895	T	T	29818	5045	65662	0.0151	0.0005	2.0287	0.0013	17.46	147.45	23	0.662	108.88	LOH	0.0301	LOH at NCOR2		0	1
1233	12	0	133851895	133851895	T	T	29829	4544	70102	0.1339	NA	2.5048	0.0026	7731.5	6041.36	-1	0.9851	1168.2	gain	0.7315	tri12	trisomy 12	1	1
1234	12	0	133851895	133851895	T	T	29825	5030	66807	0.053	0.0009	2.1995	0.0015	1912.96	2367.48	34	0.9562	1072.05	gain	0.2373	tri12	trisomy 12	1	1
1235	12	0	133851895	133851895	T	T	29826	4782	69675	0.1273	0.0019	2.3305	0.0031	6563.01	6231.77	44	0.9756	1140.21	gain	0.6834	tri12	trisomy 12	1	1
1236	12	0	133851895	133851895	T	T	29818	4744	70929	0.0367	0.0007	2.0828	0.0015	289.42	823.07	35	0.8526	529.31	gain	0.1585	tri12	trisomy 12	1	1
1237	12	0	133851895	133851895	T	T	29830	5042	64485	0.0219	0.0006	2.0325	0.0015	43.69	310.74	24	0.7124	195.91	LOH	0.0437	LOH at NCOR2		0	1
1238	12	0	133851895	133851895	T	T	29826	5072	62724	0.0085	0.0005	2.0066	0.002	0.67	35.87	8	0.5694	18.62	LOH	0.0169	LOH at NCOR2		0	1
1239	12	0	16578597	16578597	T	N	4478	737	55540	0.1398	NA	2.3855	0.0061	1353.23	1018.19	-1	0.9611	165.8	gain	0.776	gain12p		1	0
1240	12	16579530	45341238	28761708	Y	Y	5691	877	84889	0.1468	NA	2.557	0.0063	2197.4	1266.25	-1	0.9882	231.36	gain	0.8312	gain12pq		0	0
1241	12	45344212	58602693	13258481	N	Y	3142	412	75475	0.1341	NA	2.3786	0.0073	825.16	588.49	-1	0.99	110.96	gain	0.7329	gain12q		0	1
1242	12	58611799	107623706	49011907	N	Y	9702	1397	74748	0.1418	NA	2.5228	0.0047	3406.68	2017.99	-1	0.986	366.6	gain	0.7915	gain12q		0	1
1243	12	107630497	133851895	26221398	N	T	6814	1139	57930	0.1373	NA	2.3853	0.0052	2026.53	1596.16	-1	0.9739	276.84	gain	0.7569	gain12q		0	1
1244	12	0	133851895	133851895	T	T	29821	5020	68250	0.0643	0.001	2.1758	0.0026	2592.73	3177.62	33	0.9675	1149.47	gain	0.295	tri12	trisomy 12	1	1
1245	12	0	133851895	133851895	T	T	29813	4981	63361	0.0691	0.0011	2.1868	0.0016	2426.46	2956.95	53	0.9604	1093.04	gain	0.3205	tri12	trisomy 12	1	1
1246	12	0	133851895	133851895	T	T	29817	4421	75467	0.1332	0.0021	2.4437	0.0023	5734.15	5755.16	36	0.9805	1110.64	gain	0.7264	tri12	trisomy 12	1	1
1247	12	0	133851895	133851895	T	T	29818	4975	64211	0.0281	0.0006	2.0694	0.0014	115.76	602.95	18	0.8224	459.35	gain	0.1189	tri12	trisomy 12	1	1
1248	12	0	133851895	133851895	T	T	29825	4405	76126	0.1379	NA	2.5222	0.0025	7972.53	6195.59	-1	0.9839	1139.01	gain	0.7614	tri12	trisomy 12	1	1
1249	12	0	133851895	133851895	T	T	29820	4832	71218	0.0927	0.0014	2.326	0.0018	5794	5111.62	25	0.9819	1208.67	gain	0.4551	tri12	trisomy 12	1	1
1250	12	0	133851895	133851895	T	T	29820	4911	66530	0.1138	0.0017	2.3927	0.0022	7816.23	6155.25	21	0.9902	1303.65	gain	0.5897	tri12	trisomy 12	1	1
1251	12	0	133851895	133851895	T	T	29815	4762	74188	0.0439	0.0009	2.1307	0.0015	888.81	1509.5	44	0.9206	818.1	gain	0.1926	tri12	trisomy 12	1	1
1252	12	0	133851895	133851895	T	T	29822	4745	70830	0.0796	0.0013	2.2192	0.0017	3454.6	3793.62	49	0.9716	1112.66	gain	0.3787	tri12	trisomy 12	1	1
1253	12	0	133851895	133851895	T	T	29810	4517	71534	0.136	NA	2.5078	0.0023	8278.27	6446.85	-1	0.9865	1164.02	gain	0.7472	tri12	trisomy 12	1	1
1254	12	14976063	44165430	29189367	Y	Y	5835	778	110539	0.1402	NA	2.556	0.0056	1988.25	1131.92	-1	0.9934	212.86	gain	0.7792	gain12pq		0	0
1255	12	44170855	58680371	14509516	N	Y	3351	434	69963	0.1338	NA	2.4177	0.0064	880.13	626.98	-1	0.9906	116.88	gain	0.7309	gain12q		0	1
1256	12	58688712	107569725	48881013	N	Y	9678	1438	77196	0.1398	NA	2.5284	0.0041	3320.31	2066.92	-1	0.9799	356.82	gain	0.7765	gain12q		0	1
1257	12	107572517	133851895	26279378	N	T	6825	1058	72654	0.1357	NA	2.3964	0.0046	1923.82	1507.31	-1	0.9716	247.95	gain	0.7449	gain12q		0	1
1258	12	0	14974998	14974998	T	N	4135	660	52011	0.1347	0.0054	2.4097	0.0055	963.67	918.96	6	0.9782	162.34	gain	0.7377	gain12p		1	0
1259	12	0	133851895	133851895	T	T	29801	5107	65075	0.0047	0.0005	2	0.0019	0.05	7.86	5	0.5211	1.55	LOH	0.0093	LOH at NCOR2		0	1
1260	12	0	133851895	133851895	T	T	29814	5066	63697	0.0518	0.0009	2.1591	0.004	1265.95	2092.77	28	0.941	973.37	gain	0.231	tri12	trisomy 12	1	1
1261	12	14846187	92818482	77972295	Y	Y	15260	2171	86515	0.1374	NA	2.5123	0.0035	4493.78	3123.58	-1	0.9886	564.42	gain	0.7577	gain12pq		0	0
1262	12	0	133851895	133851895	T	T	29823	2468	78120404	0.1303	0.0027	2.4176	0.0032	4208.12	3339.98	19	0.9821	618.19	gain	0.7047	tri12	trisomy 12	1	1
1263	12	0	133275309	133275309	T	T	29295	4995	61616	0.0343	0.0007	2.0626	0.0017	551.52	549.54	0	NA	0	LOH	0.0686	LOH at NCOR2		0	1
1264	12	0	133275309	133275309	T	T	29297	4857	66644	0.0669	0.0011	2.1668	0.002	2916.6	2647.93	0	NA	0	gain	0.3091	tri12	trisomy 12	1	1
1265	12	0	133275309	133275309	T	T	29295	4911	68054	0.0839	0.0013	2.2758	0.0021	5466.02	4553.55	0	NA	0	gain	0.4032	tri12	trisomy 12	1	1
1266	12	0	133275309	133275309	T	T	29299	4807	67961	0.0869	0.0013	2.2739	0.002	6282.77	5262.05	0	NA	0	gain	0.4208	tri12	trisomy 12	1	1
1267	12	0	133275309	133275309	T	T	29297	4734	67584	0.1349	0.002	2.4486	0.0032	7020.85	6183.37	0	NA	0	gain	0.7388	tri12	trisomy 12	1	1
1268	12	0	133275309	133275309	T	T	29299	4557	75092	0.138	0.0021	2.498	0.0031	7466.38	6038.53	0	NA	0	gain	0.7628	tri12	trisomy 12	1	1
1269	12	20884221	133275309	112391088	Y	T	23797	4154	65966	0.0836	NA	2.4118	0.0025	5864.26	4276.75	-1	NA	0	gain	0.4015	gain12pq		0	0
1270	12	0	20864102	20864102	T	N	5490	949	54708	0.1082	0.0037	2.3144	0.005	1451.64	1220.23	0	NA	0	gain	0.5524	gain12p		1	0
1271	12	0	133275309	133275309	T	T	29297	4538	75112	0.1463	0.0022	2.5038	0.0031	8021.28	6385.01	0	NA	0	gain	0.8269	tri12	trisomy 12	1	1
1272	12	0	133275309	133275309	T	T	29298	4928	70790	0.0881	NA	2.4271	0.0026	6641.12	4826.15	-1	NA	0	gain	0.4279	tri12	trisomy 12	1	1
1273	12	0	21730284	21730284	T	N	5838	82	524303	0.2465	NA	1.4354	0.0034	1527.5	123	-1	NA	0	del	0.6604	del12p		1	0
1274	12	21758113	25269783	3511670	Y	N	924	162	47080	0.0605	0.0051	2.2454	0.0111	141.57	112.93	0	NA	0	gain	0.2755	gain12p		0	0
1275	12	28828419	30981367	2152948	Y	N	495	95	63783	0.0697	0.0078	2.2956	0.0159	96.88	78.61	0	NA	0	gain	0.3239	gain12p		0	0
1276	12	8893074	47548894	38655820	Y	Y	7799	1184	92034	0.1474	NA	2.6653	0.006	2908	1740.64	-1	NA	0	gain	0.8361	gain12pq		0	0
1277	12	47549296	74660273	27110977	N	Y	5491	849	67280	0.129	NA	2.4551	0.006	1557.61	1221.21	-1	NA	0	gain	0.6957	gain12q		0	1
1278	12	0	8162659	8162659	T	N	2577	443	45623	0.142	0.007	2.4676	0.0089	778.62	593.28	0	NA	0	gain	0.7933	gain12p		1	0
1279	12	8178200	133275309	125097109	Y	T	26717	1633	66005297	0.1749	0.0044	2.1467	0.0031	1244.37	2422.61	0	NA	0	LOH	0.3498	LOH at NCOR2		0	1
1280	12	0	133275309	133275309	T	T	29297	4461	75151	0.141	NA	2.5563	0.0028	9869.93	6580.59	-1	NA	0	gain	0.7856	tri12	trisomy 12	1	1
1281	12	71839560	86926025	15086465	N	Y	2539	1	11058934	0.254	NA	1.3555	0.0053	918.06	1.5	-1	NA	0	del	0.6445	del12q		0	0
1282	12	0	133275309	133275309	T	T	29298	4542	74320	0.1454	NA	2.528	0.0028	9603.04	6713.59	-1	NA	0	gain	0.8204	tri12	trisomy 12	1	1
1283	12	120858805	133275309	12416504	N	T	3501	0	12416504	NA	NA	1.2163	0.0059	633.21	NA	-1	NA	0	del	0.7837	del12q		0	0
1284	12	0	10712155	10712155	T	N	3046	633	35243	0.1409	0.0058	2.4793	0.0092	897.2	839.78	0	NA	0	gain	0.7845	gain12p		1	0
1285	12	45030633	92523800	47493167	N	Y	9055	1703	56657	0.0339	0.0012	2.0337	0.0055	93.29	113.15	0	NA	0	LOH	0.0678	LOH12q		0	0
1286	12	115401812	120836053	5434241	N	Y	1307	245	56847	0.0303	0.0029	2.0771	0.011	6.14	10.57	0	NA	0	gain	0.1291	gain12q		0	1
1287	12	0	133275309	133275309	T	T	29295	4892	67124	0.0779	0.0012	2.2409	0.003	5381.88	4873.67	0	NA	0	gain	0.3689	tri12	trisomy 12	1	1
1288	12	4539999	30138046	25598047	Y	N	6265	6	5408195	0.3228	NA	1.3642	0.0036	1683.02	9	-1	NA	0	del	0.7847	del12p		1	0
1289	12	112083644	115035084	2951440	N	Y	853	159	31829	0.0532	0.0047	2.1568	0.0096	60.5	53.24	0	NA	0	gain	0.238	gain12q		0	1
1290	12	0	133275309	133275309	T	T	29296	5666	50416	0.0406	0.0007	2.1083	0.0028	1035.6	975.88	0	NA	0	gain	0.1768	tri12	trisomy 12	1	1
1291	12	0	89547597	89547597	T	Y	18500	2883	68478	0.1343	0.0026	2.5222	0.0039	4942	3941.27	0	NA	0	gain	0.7347	gain12pq		1	0
1292	12	12475631	24356653	11881022	Y	N	3022	541	45782	0.0658	NA	2.2407	0.0051	566.58	451.5	-1	NA	0	gain	0.3031	gain12p		0	0
1293	12	132572582	133275309	702727	N	T	193	19	86401	0.0669	NA	2.1925	0.0178	23.5	18.33	-1	NA	0	gain	0.3092	gain12q		0	1
1294	12	0	132570219	132570219	T	Y	29104	4355	81285	0.0636	0.001	2.1788	0.0015	3908.03	3312.12	0	NA	0	gain	0.2917	tri12	trisomy 12	1	1
1295	12	0	133275309	133275309	T	T	29296	4577	71325	0.1344	0.002	2.4574	0.0024	8039.53	6623.81	0	NA	0	gain	0.7353	tri12	trisomy 12	1	1
1296	12	0	133275309	133275309	T	T	29297	4861	67164	0.1204	0.0018	2.4072	0.0028	7434.29	6729.29	0	NA	0	gain	0.6343	tri12	trisomy 12	1	1
1297	12	0	133275309	133275309	T	T	29295	5083	61957	0.0533	0.0008	2.1491	0.0021	2673.41	2508.52	0	NA	0	gain	0.2386	tri12	trisomy 12	1	1
1298	12	0	133275309	133275309	T	T	29296	4958	64744	0.0367	0.0006	2.0953	0.0027	1378.5	1290.67	0	NA	0	gain	0.1586	tri12	trisomy 12	1	1
1299	12	0	133275309	133275309	T	T	29298	4624	73304	0.1239	0.0019	2.3738	0.003	7231.67	6608.59	0	NA	0	gain	0.6589	tri12	trisomy 12	1	1
1300	12	0	133275309	133275309	T	T	29297	4574	76013	0.1295	0.002	2.4769	0.0028	8135.72	6429.5	0	NA	0	gain	0.699	tri12	trisomy 12	1	1
1301	12	0	133275309	133275309	T	T	29295	5019	65667	0.0825	0.0012	2.2331	0.002	6168.06	5607.3	0	NA	0	gain	0.3951	tri12	trisomy 12	1	1
1302	12	0	133275309	133275309	T	T	29296	4967	69493	0.0513	0.0008	2.179	0.0024	2789.49	2309.42	0	NA	0	gain	0.2288	tri12	trisomy 12	1	1
1303	12	0	133275309	133275309	T	T	29298	4847	65147	0.1172	0.0017	2.3869	0.0025	8037.98	6706.95	0	NA	0	gain	0.612	tri12	trisomy 12	1	1
1304	12	0	133275309	133275309	T	T	29296	4245	80948	0.1212	0.0021	2.4718	0.0052	2697.37	2248.08	0	NA	0	gain	0.6397	tri12	trisomy 12	1	1
1305	12	0	133275309	133275309	T	T	29293	4397	74794	0.1491	0.0023	2.5306	0.003	7545.63	6141.31	0	NA	0	gain	0.8497	tri12	trisomy 12	1	1
1306	12	0	133275309	133275309	T	T	29295	4368	75111	0.1429	NA	2.5217	0.0032	9994.66	6484.79	-1	NA	0	gain	0.8	tri12	trisomy 12	1	1
1307	12	7944808	118592169	110647361	Y	Y	22792	3342	80840	0.1501	NA	2.6304	0.0031	7199.2	4961.91	-1	NA	0	gain	0.8579	gain12pq		0	0
1308	12	0	133275309	133275309	T	T	29297	1083	110663677	0.1439	0.0045	2.4767	0.0048	1908.79	1577.61	0	NA	0	gain	0.8084	tri12	trisomy 12	1	1
1309	12	0	133275309	133275309	T	T	29296	4276	83269	0.1151	0.0018	2.362	0.0026	7049.77	5763.02	0	NA	0	gain	0.5978	tri12	trisomy 12	1	1
1310	12	0	133275309	133275309	T	T	29297	4418	73503	0.1436	NA	2.5261	0.0022	9507.6	6552.11	-1	NA	0	gain	0.8062	tri12	trisomy 12	1	1
1311	12	0	133275309	133275309	T	T	29298	4821	68692	0.109	NA	2.4019	0.0019	8061.4	6367.95	-1	NA	0	gain	0.5578	tri12	trisomy 12	1	1
1312	12	0	133275309	133275309	T	T	29292	4520	74989	0.1394	NA	2.4608	0.0023	8383.57	6557.68	-1	NA	0	gain	0.7733	tri12	trisomy 12	1	1
1313	12	6787380	11855930	5068550	Y	N	1034	166	68819	0.098	NA	1.7268	0.0086	236.94	189.32	-1	NA	0	del	0.3277	del12p		1	0
1314	12	62221262	64879148	2657886	N	Y	495	77	67432	0.1502	NA	1.5674	0.0113	167.21	108.55	-1	NA	0	del	0.4619	del12q		0	0
1315	12	73994901	75716455	1721554	N	Y	263	55	57829	0.098	NA	2.4504	0.0217	80.46	61.07	-1	NA	0	gain	0.4873	gain12q		0	1
1316	12	85068321	102037028	16968707	N	Y	3351	626	58360	0.0942	NA	2.3865	0.005	917.01	707.01	-1	NA	0	gain	0.4643	gain12q		0	1
1317	12	113562310	118064941	4502631	N	Y	1347	200	73794	0.0948	NA	2.3133	0.0072	292.3	233.58	-1	NA	0	gain	0.4681	gain12q		0	1
1318	12	118071333	133275309	15203976	N	T	4069	574	60456	0.1584	NA	1.6175	0.0041	1269.72	852.07	-1	NA	0	del	0.4812	del12q		0	0
1319	12	0	14249424	14249424	T	N	3988	548	121389	0.0926	0.0042	1.7617	0.0046	698.3	571.06	0	NA	0	del	0.3124	del12p		1	0
1320	12	0	133275309	133275309	T	T	29298	4755	70761	0.0942	0.0014	2.2744	0.0018	6248.12	5239.39	0	NA	0	gain	0.4642	tri12	trisomy 12	1	1
1321	12	0	133275309	133275309	T	T	29296	4836	69104	0.0945	0.0014	2.3103	0.0024	6569.99	5653.7	0	NA	0	gain	0.4659	tri12	trisomy 12	1	1
1322	12	0	133275309	133275309	T	T	29296	4924	70722	0.0304	0.0006	2.085	0.0029	133.41	420.88	0	NA	0	gain	0.1293	tri12	trisomy 12	1	1
1323	12	0	133275309	133275309	T	T	29299	4794	71061	0.1017	0.0015	2.3712	0.0018	7510.03	5829.7	0	NA	0	gain	0.5108	tri12	trisomy 12	1	1
1324	12	0	133275309	133275309	T	T	29298	4971	70286	0.0232	0.0005	2.0642	0.0016	216.95	186.5	0	NA	0	gain	0.0973	tri12	trisomy 12	1	1
1325	12	0	133275309	133275309	T	T	29297	4785	68861	0.0588	0.001	2.2037	0.0018	2790.2	2299.63	0	NA	0	gain	0.2664	tri12	trisomy 12	1	1
1326	12	0	133275309	133275309	T	T	29293	4919	68873	0.0187	0.0005	2.081	0.002	140.48	91.33	0	NA	0	gain	0.0777	tri12	trisomy 12	1	1
1327	12	0	133275309	133275309	T	T	29297	4765	72542	0.0786	0.0012	2.2549	0.0021	5552.96	4701.66	0	NA	0	gain	0.3732	tri12	trisomy 12	1	1
1328	12	19548171	40147356	20599185	Y	Y	4100	661	85178	0.1366	NA	2.484	0.0086	1278.7	970.81	-1	NA	0	gain	0.7516	gain12pq		0	0
1329	12	0	15514170	15514170	T	N	4238	745	49383	0.1181	0.0045	2.4141	0.0049	1244.35	982.66	0	NA	0	gain	0.6184	gain12p		1	0
1330	12	15516651	114020039	98503388	Y	Y	19789	966	273402	0.2057	0.0067	2.2438	0.0033	803.77	1422.14	0	NA	0	LOH	0.4115	LOH12pq		0	0
1331	12	124083909	133275309	9191400	N	T	2879	479	45484	0.1238	0.0058	1.7288	0.0093	785.09	671.86	0	NA	0	del	0.3968	del12q		0	0
1332	12	0	133275309	133275309	T	T	29295	4699	72670	0.111	0.0017	2.3573	0.0023	7432.5	6240.15	0	NA	0	gain	0.5708	tri12	trisomy 12	1	1
1333	12	0	133275309	133275309	T	T	29297	4991	62959	0.1058	0.0016	2.3493	0.002	7420.72	5560.93	0	NA	0	gain	0.5367	tri12	trisomy 12	1	1
1334	12	0	133275309	133275309	T	T	29298	4925	63278	0.0177	0.0005	2.052	0.0014	127.66	67.09	0	NA	0	gain	0.0733	tri12	trisomy 12	1	1
1335	12	0	133275309	133275309	T	T	29299	4552	73919	0.1239	NA	2.4373	0.0019	8472.25	6492.95	-1	NA	0	gain	0.6588	tri12	trisomy 12	1	1
1336	12	0	133275309	133275309	T	T	29293	4910	69174	0.0629	0.001	2.1989	0.0019	4164.8	3740.27	0	NA	0	gain	0.2877	tri12	trisomy 12	1	1
1337	12	0	133275309	133275309	T	T	29293	4621	72032	0.1162	0.0018	2.3664	0.0022	7035	6174.9	0	NA	0	gain	0.6053	tri12	trisomy 12	1	1
1338	12	0	133275309	133275309	T	T	29294	4987	64391	0.0176	0.0005	2.0417	0.0015	157.25	91.34	0	NA	0	gain	0.0728	tri12	trisomy 12	1	1
1339	12	13278262	133275309	119997047	Y	T	25570	4273	69117	0.0198	0.0005	2.064	0.0018	216.63	122.62	0	NA	0	gain	0.0826	gain12pq		0	0
1340	12	13942337	44815075	30872738	Y	Y	6010	940	78674	0.1424	NA	2.5461	0.0064	2175.57	1388.6	-1	NA	0	gain	0.7964	gain12pq		0	0
1341	12	44815292	72770266	27954974	N	Y	5800	844	73854	0.1361	NA	2.4354	0.0059	1733.87	1255.61	-1	NA	0	gain	0.7476	gain12q		0	1
1342	12	72784628	88972986	16188358	N	Y	2644	347	102419	0.1462	NA	2.58	0.0102	938.63	516.48	-1	NA	0	gain	0.8261	gain12q		0	1
1343	12	88981102	133275309	44294207	N	T	10916	1796	56847	0.1353	NA	2.4348	0.0042	3489.52	2666.98	-1	NA	0	gain	0.7421	gain12q		0	1
1344	12	0	13941980	13941980	T	N	3928	644	59295	0.1346	0.0054	2.38	0.007	1153.98	934.68	0	NA	0	gain	0.7368	gain12p		1	0
1345	12	0	133275309	133275309	T	T	29298	4739	71258	0.067	0.0011	2.1839	0.0028	4361.15	3766.88	0	NA	0	gain	0.3096	tri12	trisomy 12	1	1
1346	12	0	39681847	39681847	T	Y	8975	1388	73675	0.1467	0.004	2.4859	0.0058	2310.51	1980.97	0	NA	0	gain	0.8305	gain12pq		1	0
1347	12	39724447	133275309	93550862	N	T	20313	3061	73732	0.1361	0.0025	2.446	0.0038	4910.43	4258.17	0	NA	0	gain	0.7481	gain12q		0	1
1348	12	0	133275309	133275309	T	T	29293	4507	74750	0.1295	0.002	2.4591	0.0034	7269.01	5819.02	0	NA	0	gain	0.6993	tri12	trisomy 12	1	1
1349	12	0	133275309	133275309	T	T	29296	4752	68122	0.0943	0.0015	2.3332	0.0029	4706.85	4278.84	0	NA	0	gain	0.4651	tri12	trisomy 12	1	1
1350	12	49195124	133851895	84656771	N	T	21614	6373	33161	0.012	0.0004	1.9987	0.0032	4.13	195.28	14	0.5992	49.43	LOH	0.024	LOH at NCOR2		0	1
1351	12	0	133851895	133851895	T	T	34630	10068	37440	0.0102	0.0003	2.0347	0.0012	27.19	177.7	33	0.5719	41.92	gain	0.0414	tri12	trisomy 12	1	1
1352	12	0	133851895	133851895	T	T	34639	10407	35677	0.0062	0.0003	2.0228	0.0015	4.73	45.51	24	0.5298	9.52	gain	0.0252	tri12	trisomy 12	1	1
1353	12	10925439	12882328	1956889	Y	N	599	173	30942	0.0466	0.004	1.874	0.0084	58.06	97.14	0	0.9302	32.52	del	0.1705	del12p		0	0
1354	12	120341469	133851895	13510426	N	T	4216	1288	31983	0.007	0.0008	2.0025	0.0095	0.01	14.07	1	0.5164	0.18	Undetermined	0.0278	Undetermined12q		0	0
1355	12	0	133851895	133851895	T	T	34641	10103	36468	0.0043	0.0003	2.0158	0.0012	7.07	14.05	16	0.5234	4.25	gain	0.0175	tri12	trisomy 12	1	1
1356	12	133418069	133851895	433826	N	T	40	25	85773	0.0756	0.0166	2.0065	0.0297	20.53	26.66	0	1	7.19	LOH	0.1513	LOH12q		0	0
1357	13	48473074	52954198	4481124	N	Y	1147	155	54882	0.0349	0.0042	1.9246	0.0087	13.43	33.2	0	0.8231	14.6	del	0.1306	del13q	del (13q)	1	1
1358	13	50446164	51582324	1136160	N	Y	253	69	60798	0.0791	0.0093	1.8238	0.0138	50.82	59.72	0	0.9412	13.94	del	0.2731	del13q	del (13q)	1	1
1359	13	19000000	115169878	96169878	N	T	23876	3865	58454	0.0166	0.0008	2.0215	0.0031	7.73	130.48	9	0.6313	49.43	LOH	0.0332	LOH at MIR16-1	LOH at MIR16-1	0	1
1360	13	54351529	115169878	60818349	N	T	12966	2270	64817	0.0306	0.0011	2.1145	0.0031	143.09	270.27	21	0.7874	160.62	gain	0.1302	gain13q		0	0
1361	13	38982295	50580273	11597978	N	Y	2660	0	11597978	NA	NA	1.2822	0.0054	1603.53	NA	-1	NA	0	del	0.7178	del13q	del (13q)	1	1
1362	13	54097418	74484553	20387135	N	Y	3583	1	11070006	0.226	NA	1.1755	0.0041	2916.9	1.5	-1	NA	0	del	0.8245	del13q	del (13q)	1	1
1363	13	50432984	51754873	1321889	N	Y	325	96	25196	0.0907	0.0094	1.79	0.0122	93.33	102.94	0	1	27.61	del	0.3071	del13q	del (13q)	1	1
1364	13	48562731	49520970	958239	N	Y	283	15	591279	0.1057	NA	1.6198	0.0164	40.52	16.56	-1	0.9231	2.39	del	0.3491	del13q	del (13q)	1	1
1365	13	44523136	69108715	24585579	N	Y	4633	520	144472	0.0544	0.0032	1.8485	0.0045	143.56	181.7	3	0.8998	81.73	del	0.1961	del13q	del (13q)	1	1
1366	13	50563447	51663251	1099804	N	Y	277	83	27314	0.1199	0.0133	1.645	0.0156	129.45	110.16	0	0.9753	20	del	0.3868	del13q	del (13q)	1	1
1367	13	50718468	51631607	913139	N	Y	246	36	86344	0.0699	0.0123	1.7299	0.0117	34.85	28.88	0	1	10.15	del	0.2454	del13q	del (13q)	1	1
1368	13	50718468	51562372	843904	N	Y	210	54	102285	0.068	0.0083	1.6254	0.0156	47.12	33.91	3	0.9434	10.81	del	0.2395	del13q	del (13q)	1	1
1369	13	49817641	52448612	2630971	N	Y	588	104	55474	0.049	0.0056	1.8828	0.0081	23.75	40.98	0	0.9406	20.24	del	0.1785	del13q	del (13q)	1	1
1370	13	48542743	51689586	3146843	N	Y	745	86	81932	0.1722	NA	1.548	0.0089	252.87	129	-1	1	23.58	del	0.5123	del13q	del (13q)	1	1
1371	13	50703185	51500691	797506	N	Y	199	40	32669	0.0711	0.0115	1.7715	0.0174	36.21	32.4	0	0.9487	8.34	del	0.249	del13q	del (13q)	1	1
1372	13	50579822	51477304	897482	N	Y	207	8	158047	0.1981	NA	0.7908	0.0182	283.93	12	-1	1	2.09	del	0.5676	del13q	del (13q)	1	1
1373	13	20676866	115169878	94493012	N	T	23665	2495	96179	0.1693	0.0035	1.9991	0.0021	1802.83	3505.75	43	0.9745	598.69	LOH	0.3387	LOH at MIR16-1	LOH at MIR16-1	0	1
1374	13	50141345	52049912	1908567	N	Y	453	34	1167098	0.0685	0.014	1.9106	0.0252	12.19	18.96	0	1	9.49	Undetermined	NA	Undetermined13q		0	0
1375	13	51418946	100300559	48881613	N	Y	9327	15	7997831	0.2229	NA	1.3301	0.0031	4467.76	11.34	-1	0.5833	0.07	del	0.6167	del13q	del (13q)	1	1
1376	13	41541330	51567992	10026662	N	Y	2258	404	56636	0.1215	NA	1.6325	0.0046	824.79	562.35	-1	0.9848	104.88	del	0.391	del13q	del (13q)	1	1
1377	13	50086266	51143055	1056789	N	Y	221	44	112787	0.0585	0.0104	1.8822	0.0142	14.22	21.3	0	0.9512	8.95	del	0.2096	del13q	del (13q)	1	1
1378	13	50127719	51040660	912941	N	Y	162	38	41829	0.0972	NA	1.0886	0.0238	116.96	29.15	-1	0.9118	5.8	del	0.3254	del13q	del (13q)	1	1
1379	13	51042509	51589685	547176	N	Y	168	23	43273	0.0746	NA	1.0565	0.024	129.38	14.96	-1	1	6.6	del	0.2597	del13q	del (13q)	1	1
1380	13	20881146	115169878	94288732	N	T	23490	2235	100756	0.1889	0.0041	2.0214	0.0019	992.06	3166.05	36	0.9633	505.9	LOH	0.3777	LOH at MIR16-1	LOH at MIR16-1	0	1
1381	13	47055837	76554842	29499005	N	Y	5774	846	89718	0.0219	0.0015	1.9235	0.0028	32.51	47.83	4	0.6862	25.11	del	0.0838	del13q	del (13q)	1	1
1382	13	50580273	51509573	929300	N	Y	213	25	57981	0.1756	NA	1.5143	0.0184	63.46	34.59	-1	0.9565	5.13	del	0.5198	del13q	del (13q)	1	1
1383	13	49351814	50442235	1090421	N	Y	208	44	51372	0.1017	NA	1.5166	0.0128	85.4	53.92	-1	1	12.17	del	0.338	del13q	del (13q)	1	1
1384	13	19000000	27661070	8661070	N	Y	2318	455	49446	0.0222	0.0017	1.94	0.0043	7.02	36.78	1	0.7298	18.41	del	0.085	del13q	del (13q)	1	1
1385	13	41579938	43544964	1965026	N	Y	428	57	61651	0.0854	0.0118	1.5625	0.0104	122.89	59.64	0	1	15.94	del	0.2917	del13q	del (13q)	1	1
1386	13	46162185	53556995	7394810	N	Y	1815	195	89969	0.0806	0.0061	1.5624	0.0054	436.9	189.14	0	1	55.63	del	0.2776	del13q	del (13q)	1	1
1387	13	80561254	85508707	4947453	N	Y	774	132	87981	0.0895	0.0082	1.7087	0.0071	180.4	132.67	1	0.9453	25.46	del	0.3036	del13q	del (13q)	1	1
1388	13	41379272	83265626	41886354	N	Y	8227	1394	66589	0.0253	0.0013	1.9085	0.0025	84.03	134.36	11	0.741	68.66	del	0.0963	del13q	del (13q)	1	1
1389	13	19000000	26952425	7952425	N	Y	2096	336	60071	0.0362	0.0033	1.9086	0.0125	34.43	61.4	4	0.8483	36.6	del	0.135	del13q	del (13q)	1	1
1390	13	33553231	115169878	81616647	N	T	17699	3038	66071	0.0358	0.0009	1.8917	0.0016	309.49	580.65	13	0.8606	359.71	del	0.1338	del13q	del (13q)	1	1
1391	13	42242332	50475379	8233047	N	Y	1892	0	8233047	NA	NA	1.2324	0.0067	1098.03	NA	-1	NA	0	del	0.7676	del13q	del (13q)	1	1
1392	13	20357718	49675242	29317524	N	Y	9671	908	80301	0.1731	0.0059	2.0008	0.0027	350.52	1308.08	16	0.9752	220.55	LOH	0.3461	LOH13q	LOH at 13q	0	0
1393	13	51722405	115169878	63447473	N	T	13570	1661	91806	0.1768	0.0044	2.0156	0.0026	554.96	2394.74	16	0.9826	419.66	LOH	0.3536	LOH13q	LOH at 13q	0	0
1394	13	35862493	115169878	79307385	N	T	17189	3140	57731	0.0271	0.0008	1.9828	0.002	22.87	314.87	16	0.761	182.55	LOH	0.0542	LOH at MIR16-1	LOH at MIR16-1	0	1
1395	13	50601566	53232891	2631325	N	Y	689	79	88198	0.0287	0.0043	1.9209	0.0083	5.88	10.34	0	0.75	4.32	del	0.1087	del13q	del (13q)	1	1
1396	13	25291876	115169878	89878002	N	T	22194	3361	64398	0.0092	0.0007	2.0059	0.0016	0.57	31.48	6	0.5488	5.86	LOH	0.0183	LOH at MIR16-1	LOH at MIR16-1	0	1
1397	13	23504791	27597218	4092427	N	Y	1221	255	38493	0.025	0.0031	2.0023	0.0059	0.67	20.45	1	0.7582	14.58	LOH	0.05	LOH13q	LOH at 13q	0	0
1398	13	27598846	39328816	11729970	N	Y	5145	480	56904	0.0586	0.0031	2.0283	0.0036	65.61	244.57	2	0.9403	94.27	LOH	0.1172	LOH13q	LOH at 13q	0	0
1399	13	39343386	71183652	31840266	N	Y	6218	917	94412	0.0831	0.0029	1.9442	0.0065	590.61	830.71	3	0.9831	231.63	LOH	0.1662	LOH at MIR16-1	LOH at MIR16-1	0	1
1400	13	71205779	115169878	43964099	N	T	10213	1879	55634	0.0593	0.0016	2.0067	0.0022	418.04	996.09	8	0.9595	411.43	LOH	0.1187	LOH13q	LOH at 13q	0	0
1401	13	48387722	54201074	5813352	N	Y	1376	192	58363	0.0921	0.0069	1.7603	0.0063	257.58	214.38	0	0.9891	49.82	del	0.3112	del13q	del (13q)	1	1
1402	13	49767343	51728207	1960864	N	Y	456	71	46067	0.1731	NA	1.5875	0.0109	161.83	102.9	-1	0.971	16.61	del	0.5143	del13q	del (13q)	1	1
1403	13	19000000	115169878	96169878	N	T	23878	3811	64709	0.0069	0.0006	1.9832	0.002	6.08	16.06	4	0.5409	4.44	del	0.0274	del13q	del (13q)	1	1
1404	13	45030179	48522908	3492729	N	Y	778	133	60508	0.0257	0.0031	1.9738	0.0071	0.76	12.47	1	0.7339	6.21	LOH	0.0514	LOH13q	LOH at 13q	0	0
1405	13	48724320	52585548	3861228	N	Y	1056	138	67651	0.0741	0.0071	1.7685	0.0072	130.37	97	0	0.9545	29.3	del	0.258	del13q	del (13q)	1	1
1406	13	52585591	60834670	8249079	N	Y	1184	208	95851	0.0263	0.0027	1.942	0.025	4.94	21.77	1	0.6834	6.05	Undetermined	0.105	Undetermined13q		0	0
1407	13	74355009	74756477	401468	N	Y	118	26	19897	0.0678	0.0139	1.8261	0.018	15.15	19.32	0	0.84	2.78	del	0.2388	del13q	del (13q)	1	1
1408	13	100282951	100950642	667691	N	Y	157	28	53593	0.0646	0.0133	1.8593	0.1709	12.76	18.02	1	0.963	6.3	Undetermined	NA	Undetermined13q		0	0
1409	13	48505286	51773007	3267721	N	Y	788	50	142025	0.1917	NA	1.5215	0.0084	248.35	67.74	-1	0.9167	8.39	del	0.5542	del13q	del (13q)	1	1
1410	13	19000000	115169878	96169878	N	T	23864	3660	67319	0.0042	0.0008	2.0097	0.0022	14.56	0.71	4	0.5344	4.01	Undetermined	0.0166	Undetermined13q		0	0
1411	13	50467935	51530539	1062604	N	Y	234	44	45849	0.1486	NA	1.6419	0.0129	85.68	65.55	-1	1	12.87	del	0.4583	del13q	del (13q)	1	1
1412	13	48742201	50617515	1875314	N	Y	427	41	98337	0.121	NA	1.6677	0.0128	103.32	56.7	-1	1	11.4	del	0.3898	del13q	del (13q)	1	1
1413	13	51146069	52639651	1493582	N	Y	523	64	46492	0.1143	NA	1.6738	0.0155	147.65	83.62	-1	0.9672	14.48	del	0.3721	del13q	del (13q)	1	1
1414	13	48369730	51902440	3532710	N	Y	855	136	53583	0.123	NA	1.6936	0.0077	247.84	188.34	-1	1	39.06	del	0.3948	del13q	del (13q)	1	1
1415	13	48742061	52405251	3663190	N	Y	844	138	169341	0.047	0.0047	1.8235	0.0078	41.89	50.26	0	0.9118	22.75	del	0.1718	del13q	del (13q)	1	1
1416	13	48693997	51620718	2926721	N	Y	686	30	297674	0.2083	NA	1.4666	0.0106	227.55	42	-1	0.9615	6.02	del	0.5882	del13q	del (13q)	1	1
1417	13	50563447	51519087	955640	N	Y	219	32	49800	0.1591	NA	1.4661	0.0135	80.22	47.62	-1	1	8.66	del	0.4828	del13q	del (13q)	1	1
1418	13	49123516	51658356	2534840	N	Y	544	83	67649	0.0527	0.0069	1.7949	0.011	37.02	32.65	1	0.8625	9.92	del	0.1906	del13q	del (13q)	1	1
1419	13	41907383	49532972	7625589	N	Y	1805	302	58972	0.0676	0.0048	1.8054	0.0061	154.44	152.73	2	0.9283	55.13	del	0.2381	del13q	del (13q)	1	1
1420	13	49540727	51516305	1975578	N	Y	388	60	81764	0.0982	0.0134	1.7558	0.0124	67.14	61.02	1	0.9828	15.21	del	0.3284	del13q	del (13q)	1	1
1421	13	51576170	58544340	6968170	N	Y	1212	184	91978	0.0454	0.0042	1.8632	0.0079	38.54	50.57	3	0.8814	25.15	del	0.1664	del13q	del (13q)	1	1
1422	13	46483679	52593765	6110086	N	Y	1584	226	61031	0.0554	0.0041	1.8604	0.0062	90.71	119.47	0	0.9817	56.25	del	0.1996	del13q	del (13q)	1	1
1423	13	49906514	51582324	1675810	N	Y	375	34	178499	0.0747	0.0169	1.7551	0.0115	35.27	20.7	0	1	9.57	del	0.2601	del13q	del (13q)	1	1
1424	13	19000000	27528301	8528301	N	Y	2266	403	52411	0.0269	0.002	1.9396	0.0057	8.3	42.54	1	0.7826	28.29	del	0.1021	del13q	del (13q)	1	1
1425	13	27528347	115169878	87641531	N	T	21613	3393	61968	0.0074	0.0007	1.9969	0.0015	0.03	20.21	4	0.5482	5.83	LOH	0.0148	LOH at MIR16-1	LOH at MIR16-1	0	1
1426	13	50487993	52097959	1609966	N	Y	388	92	49667	0.0318	0.0043	1.8884	0.01	3.55	14.34	0	0.9091	14.35	del	0.1197	del13q	del (13q)	1	1
1427	13	49880940	51608785	1727845	N	Y	391	80	68707	0.051	0.007	1.6449	0.0127	47.53	28.23	1	0.8052	6.24	del	0.1853	del13q	del (13q)	1	1
1428	13	49826508	50737869	911361	N	Y	172	20	105677	0.1266	NA	1.7304	0.0263	46.33	24.71	-1	0.9375	3.17	del	0.4041	del13q	del (13q)	1	1
1429	13	51124662	51709467	584805	N	Y	180	33	27466	0.1069	NA	1.4947	0.031	78.53	28.9	-1	0.871	4.12	del	0.3522	del13q	del (13q)	1	1
1430	13	22953132	46381724	23428592	N	Y	8113	1077	45115	0.0202	0.0013	1.9882	0.0027	5.37	65.74	3	0.7232	45.85	LOH	0.0404	LOH13q	LOH at 13q	0	0
1431	13	46400734	115169878	68769144	N	T	14833	2580	61635	0.0277	0.0008	2.0039	0.0018	1.13	307.74	12	0.7846	182.87	LOH	0.0555	LOH at MIR16-1	LOH at MIR16-1	0	1
1432	13	48974742	52769702	3794960	N	Y	1005	142	86692	0.0928	0.0084	1.7491	0.0082	176.75	148.92	0	0.9856	35.75	del	0.3132	del13q	del (13q)	1	1
1433	13	20357718	24877151	4519433	N	Y	1402	259	38430	0.0603	0.0044	1.8407	0.0092	84.64	119.81	1	0.9402	50.36	del	0.2153	del13q	del (13q)	1	1
1434	13	35603527	50984522	15380995	N	Y	3434	570	58513	0.0642	0.0032	1.8385	0.0057	213.56	282.16	5	0.9512	118.44	del	0.2276	del13q	del (13q)	1	1
1435	13	50584151	51491209	907058	N	Y	207	23	117804	0.1231	NA	1.5504	0.0161	88.91	33.39	-1	1	6.61	del	0.3952	del13q	del (13q)	1	1
1436	13	39376300	65061550	25685250	N	Y	5093	802	82920	0.0306	0.0016	1.7251	0.0075	171.91	99.29	3	0.7606	47.56	del	0.1154	del13q	del (13q)	1	1
1437	13	19000000	41140482	22140482	N	Y	7925	913	60226	0.0462	0.0019	1.9991	0.0028	45.37	308.93	9	0.9228	160.11	LOH	0.0924	LOH13q	LOH at 13q	0	0
1438	13	41524673	45445017	3920344	N	Y	864	112	94854	0.1342	0.013	1.8102	0.0076	173.64	162.11	0	1	32.31	LOH	0.2684	LOH13q	LOH at 13q	0	0
1439	13	46201867	48642458	2440591	N	Y	590	100	74204	0.0535	0.0062	2.0085	0.0089	9.34	46.44	1	0.9694	23.25	LOH	0.1069	LOH13q	LOH at 13q	0	0
1440	13	49024551	53674237	4649686	N	Y	1138	148	83612	0.1285	0.0113	1.762	0.0072	230.96	192.32	0	1	42.09	del	0.4088	del13q	del (13q)	1	1
1441	13	53783355	115169878	61386523	N	T	13037	2313	62018	0.0474	0.0013	2.0176	0.0021	126.49	807.39	14	0.9122	375.11	LOH	0.0949	LOH13q	LOH at 13q	0	0
1442	13	48934173	51461720	2527547	N	Y	588	72	81932	0.1406	NA	1.5775	0.0117	208.7	93.15	-1	0.9275	12.74	del	0.439	del13q	del (13q)	1	1
1443	13	50665444	51104104	438660	N	Y	90	17	59123	0.1138	NA	0.9445	0.025	100.3	21.6	-1	1	4.82	del	0.3707	del13q	del (13q)	1	1
1444	13	51105334	51212707	107373	N	Y	45	25	8505	0.1332	NA	0.9726	0.0338	55.4	36.14	-1	1	7.23	del	0.4208	del13q	del (13q)	1	1
1445	13	51221741	51516305	294564	N	Y	72	11	54585	0.1328	NA	1.0769	0.0303	77.71	16.06	-1	1	3.01	del	0.4198	del13q	del (13q)	1	1
1446	13	20448957	115169878	94720921	N	T	23682	3758	62597	0.0738	0.0013	2.0109	0.0014	1586.45	3354.23	27	0.9729	900.68	LOH	0.1476	LOH at MIR16-1	LOH at MIR16-1	0	1
1447	13	49817641	52055391	2237750	N	Y	522	122	40983	0.0218	0.0029	1.9798	0.009	0.18	10.89	0	0.7586	6.95	LOH	0.0435	LOH at MIR16-1	LOH at MIR16-1	0	1
1448	13	49853124	51738229	1885105	N	Y	450	78	81227	0.1294	NA	1.6477	0.0111	167.91	114.95	-1	1	22.1	del	0.4111	del13q	del (13q)	1	1
1449	13	25971203	115169878	89198675	N	T	22022	3208	68302	0.0171	0.0007	1.9954	0.0017	8.57	141.41	12	0.6627	69.17	LOH	0.0342	LOH at MIR16-1	LOH at MIR16-1	0	1
1450	13	36006652	50431598	14424946	N	Y	3286	489	62775	0.1583	NA	1.6237	0.0044	1195.23	715.06	-1	0.9895	131.49	del	0.481	del13q	del (13q)	1	1
1451	13	51567652	78614511	27046859	N	Y	5165	576	115836	0.164	NA	1.5755	0.0035	1852.31	843.68	-1	0.9855	148.94	del	0.4939	del13q	del (13q)	1	1
1452	13	35814496	58038428	22223932	N	Y	4710	825	64041	0.0637	0.0025	1.7821	0.0031	498.35	491.34	4	0.9624	183.1	del	0.2261	del13q	del (13q)	1	1
1453	13	50584151	51461720	877569	N	Y	203	44	70674	0.123	NA	1.599	0.0145	86.8	62.94	-1	1	12.3	del	0.3948	del13q	del (13q)	1	1
1454	13	21639469	115169878	93530409	N	T	23295	1182	17591169	0.104	0.0032	2.0171	0.0021	381.11	1313.23	12	0.9792	291.81	LOH	0.208	LOH at MIR16-1	LOH at MIR16-1	0	1
1455	13	48505286	56135501	7630215	N	Y	1651	134	171999	0.1072	NA	1.6175	0.0056	336.22	182.15	-1	1	38.05	del	0.3532	del13q	del (13q)	1	1
1456	13	63112634	66358010	3245376	N	Y	525	74	62579	0.1124	NA	1.6405	0.009	137.94	100.08	-1	1	20.51	del	0.3671	del13q	del (13q)	1	1
1457	13	66806485	68143316	1336831	N	Y	278	32	95005	0.1078	NA	1.647	0.0122	61.45	42.91	-1	1	8.62	del	0.3548	del13q	del (13q)	1	1
1458	13	33798262	36389058	2590796	N	Y	532	99	53552	0.0982	0.0099	1.7069	0.0081	137.86	119.71	0	0.9792	24.33	del	0.3283	del13q	del (13q)	1	1
1459	13	50120645	50563447	442802	N	Y	89	14	72202	0.1461	0.0489	1.7321	0.0197	16.81	16.73	0	1	3.28	del	0.4522	del13q	del (13q)	1	1
1460	13	54197602	60431525	6233923	N	Y	882	0	6233923	NA	NA	1.1957	0.0092	728.28	NA	-1	NA	0	del	0.8043	del13q	del (13q)	1	1
1461	13	40242998	51618731	11375733	N	Y	2604	449	65175	0.0696	0.0042	1.7962	0.0038	194	168.87	10	0.9222	78.24	del	0.2444	del13q	del (13q)	1	1
1462	13	38359666	39201644	841978	N	Y	146	15	155183	0.1006	NA	1.714	0.0145	29.27	19.88	-1	1	4.21	del	0.335	del13q	del (13q)	1	1
1463	13	50601566	51398466	796900	N	Y	189	51	70674	0.1019	NA	1.2659	0.0178	125.15	58.14	-1	0.9388	9.82	del	0.3385	del13q	del (13q)	1	1
1464	13	37653007	38357494	704487	N	Y	143	22	103448	0.0785	0.0188	1.7582	0.0161	20.67	18.02	0	1	6.01	del	0.2715	del13q	del (13q)	1	1
1465	13	49360575	51663251	2302676	N	Y	495	54	240066	0.0447	0.0078	1.8811	0.0136	13.16	14.43	2	0.7692	3.44	del	0.1643	del13q	del (13q)	1	1
1466	13	49154010	52423968	3269958	N	Y	695	71	89164	0.162	NA	1.3188	0.0109	414.66	103.35	-1	0.9706	16.51	del	0.4894	del13q	del (13q)	1	1
1467	13	50419158	51516305	1097147	N	Y	237	39	54642	0.0397	0.0082	1.8802	0.0169	6.41	12.31	0	1	11.03	del	0.147	del13q	del (13q)	1	1
1468	13	47292611	51491209	4198598	N	Y	982	143	72947	0.0212	0.0028	1.9596	0.0072	1.03	11.49	0	0.7333	6.69	Undetermined	0.0848	Undetermined13q		0	0
1469	13	36171537	61634241	25462704	N	Y	5243	919	69262	0.0121	0.0011	1.949	0.003	3.72	19.41	2	0.5813	3.94	del	0.0474	del13q	del (13q)	1	1
1470	13	41272965	51907078	10634113	N	Y	2417	0	10634113	NA	NA	1.2565	0.0051	1842.5	NA	-1	NA	0	del	0.7435	del13q	del (13q)	1	1
1471	13	40371633	73654020	33282387	N	Y	6552	1188	59662	0.0091	0.0009	1.9577	0.0027	2.83	11.64	2	0.5672	4.61	del	0.0357	del13q	del (13q)	1	1
1472	13	46930347	51941129	5010782	N	Y	1187	0	5010782	NA	NA	1.263	0.0071	660.53	NA	-1	NA	0	del	0.737	del13q	del (13q)	1	1
1473	13	19650597	34578005	14927408	N	Y	6378	685	49444	0.114	0.0046	1.7066	0.0029	1152.96	877.25	11	0.9776	170.24	del	0.3714	del13q	del (13q)	1	1
1474	13	44170910	44499013	328103	N	Y	65	11	34773	0.1125	0.0358	1.6826	0.0206	16.96	15.42	0	1	3	del	0.3672	del13q	del (13q)	1	1
1475	13	45094001	58170718	13076717	N	Y	2630	344	111246	0.1174	0.0065	1.7021	0.0043	568.83	456.66	1	0.9789	84.64	del	0.3802	del13q	del (13q)	1	1
1476	13	49826508	51470332	1643824	N	Y	354	60	44062	0.0567	0.0082	1.8928	0.0119	20.35	32.09	0	1	17.37	Undetermined	NA	Undetermined13q		0	0
1477	13	46840996	51496588	4655592	N	Y	1074	151	70842	0.1338	0.0112	1.6817	0.0104	181.35	146.4	2	0.9863	38.33	del	0.4221	del13q	del (13q)	1	1
1478	13	41907383	53568522	11661139	N	Y	2756	394	68707	0.0715	0.004	1.7639	0.0037	344.84	286.74	0	0.9843	101.57	del	0.2503	del13q	del (13q)	1	1
1479	13	50470089	51212707	742618	N	Y	154	53	49047	0.0363	0.0058	1.8629	0.0153	5.89	13.72	0	0.8776	6.73	del	0.1353	del13q	del (13q)	1	1
1480	13	43870126	51731672	7861546	N	Y	1805	222	81085	0.122	0.0087	1.7379	0.0084	315.58	270.82	1	0.986	57.36	del	0.3924	del13q	del (13q)	1	1
1481	13	50487993	51577097	1089104	N	Y	242	48	60261	0.1333	NA	0.7252	0.0163	238.21	63.39	-1	0.9783	11.72	del	0.4209	del13q	del (13q)	1	1
1482	13	22620850	115169878	92549028	N	T	23081	3539	65126	0.0218	0.0007	1.9963	0.0027	22.89	229.66	27	0.7342	166.69	LOH	0.0436	LOH at MIR16-1	LOH at MIR16-1	0	1
1483	13	45041021	52305735	7264714	N	Y	1641	4	4982003	0.3038	NA	1.3776	0.0066	750.51	6	-1	1	0.9	del	0.6224	del13q	del (13q)	1	1
1484	13	47772654	115169878	67397224	N	T	14485	2550	63640	0.0129	0.0008	2.0154	0.0026	4.84	60.75	8	0.607	21.87	LOH	0.0259	LOH at MIR16-1	LOH at MIR16-1	0	1
1485	13	24000859	115169878	91169019	N	T	22542	3290	70014	0.0326	0.0009	1.9931	0.002	23.56	571.02	21	0.854	380.33	LOH	0.0651	LOH at MIR16-1	LOH at MIR16-1	0	1
1486	13	47126443	77653151	30526708	N	Y	6052	541	134741	0.1832	NA	1.525	0.0035	1591.81	784.9	-1	0.9734	128.69	del	0.5362	del13q	del (13q)	1	1
1487	13	46913577	51605846	4692269	N	Y	1084	140	94843	0.1532	NA	1.5484	0.0089	378.13	196.9	-1	0.9852	35.52	del	0.469	del13q	del (13q)	1	1
1488	13	51562372	51644341	81969	N	Y	47	10	21051	0.1284	0.034	1.7914	0.0257	16.61	15	0	1	2.71	Undetermined	NA	Undetermined13q		0	0
1489	13	22647301	115169878	92522577	N	T	23079	3610	62774	0.0288	0.0009	1.9968	0.0033	34.58	451.62	16	0.7843	251.29	LOH	0.0576	LOH at MIR16-1	LOH at MIR16-1	0	1
1490	13	49113353	51945944	2832591	N	Y	630	134	60024	0.0644	0.0061	1.7689	0.0102	89.53	87.28	2	0.9688	30.62	del	0.2281	del13q	del (13q)	1	1
1491	13	48381991	51841157	3459166	N	Y	835	93	137422	0.1319	NA	1.5487	0.0097	293.45	131.57	-1	0.989	24.85	del	0.4174	del13q	del (13q)	1	1
1492	13	40275975	41776362	1500387	N	Y	346	59	48744	0.0949	0.0128	1.786	0.0109	78.34	67.33	2	0.9298	10.78	del	0.3191	del13q	del (13q)	1	1
1493	13	41882516	115169878	73287362	N	T	15847	2732	63903	0.004	0.0007	2.0133	0.0027	1.72	3.89	2	0.5019	0	Undetermined	0.0162	Undetermined13q		0	0
1494	13	20216720	29890283	9673563	N	Y	2716	571	40409	0.0616	0.003	2.0076	0.0126	62.57	292.33	8	0.9496	119.05	LOH	0.1232	LOH13q	LOH at 13q	0	0
1495	13	29891928	50736397	20844469	N	Y	7161	815	58666	0.0862	0.0032	1.9919	0.0025	245.25	747.04	6	0.9899	218.49	LOH	0.1724	LOH at MIR16-1	LOH at MIR16-1	0	1
1496	13	51390447	115169878	63779431	N	T	13681	2357	68679	0.0946	0.0021	2.0099	0.0019	1054.39	2358.6	22	0.9808	595.49	LOH	0.1892	LOH13q	LOH at 13q	0	0
1497	13	49612047	51573585	1961538	N	Y	394	59	97368	0.1831	NA	1.5736	0.0117	155.28	88.46	-1	1	17.49	del	0.536	del13q	del (13q)	1	1
1498	13	34998961	50353437	15354476	N	Y	3444	450	85387	0.1473	NA	1.6496	0.0075	1059.43	652.32	-1	0.9842	116.34	del	0.4552	del13q	del (13q)	1	1
1499	13	51098469	57712426	6613957	N	Y	1249	134	173102	0.1463	NA	1.6382	0.0064	358.96	192.19	-1	0.9769	32.62	del	0.4528	del13q	del (13q)	1	1
1500	13	48428515	51689495	3260980	N	Y	768	138	47693	0.0394	0.0043	1.9089	0.0076	15.07	44.13	0	0.9084	22.45	del	0.1459	del13q	del (13q)	1	1
1501	13	51065836	51833944	768108	N	Y	244	74	18302	0.0966	0.0121	1.6293	0.0156	82.22	77.88	0	0.9452	15.16	del	0.3238	del13q	del (13q)	1	1
1502	13	43060658	69322850	26262192	N	Y	5027	765	82968	0.0504	0.0022	1.8276	0.0035	289.15	307.18	2	0.9435	152.44	del	0.183	del13q	del (13q)	1	1
1503	13	48724320	51834363	3110043	N	Y	756	121	53583	0.1218	0.0115	1.6797	0.0088	186.89	161.84	0	1	34.68	del	0.3917	del13q	del (13q)	1	1
1504	13	48381991	52375601	3993610	N	Y	916	132	82240	0.1356	NA	1.6455	0.0071	257.68	194.24	-1	1	37.84	del	0.4267	del13q	del (13q)	1	1
1505	13	50256440	52397907	2141467	N	Y	471	74	111417	0.0343	0.0053	1.9325	0.0094	3.44	12.61	0	0.8529	7.98	Undetermined	0.1372	Undetermined13q		0	0
1506	13	36403835	53869773	17465938	N	Y	4035	620	67912	0.0835	0.0036	1.7838	0.0045	572.6	514.76	7	0.9486	127.3	del	0.2863	del13q	del (13q)	1	1
1507	13	47341682	51720329	4378647	N	Y	1042	116	238458	0.0345	0.0046	1.8671	0.0092	21.9	21.22	1	0.7545	6.4	del	0.129	del13q	del (13q)	1	1
1508	13	50579822	51355848	776026	N	Y	177	25	64125	0.0962	NA	1.4558	0.0204	72.57	28.31	-1	1	7.19	del	0.3227	del13q	del (13q)	1	1
1509	13	46866084	69775429	22909345	N	Y	4243	552	89458	0.0657	0.0032	1.8305	0.0037	333.72	360.33	2	0.9509	113.43	del	0.2323	del13q	del (13q)	1	1
1510	13	49976393	51451954	1475561	N	Y	324	85	37998	0.1162	0.0141	1.6727	0.0148	96.22	95.11	1	0.9878	22.12	del	0.3772	del13q	del (13q)	1	1
1511	13	20715801	115169878	94454077	N	T	23635	3545	61533	0.0204	0.0008	1.9458	0.0024	60.86	158.7	12	0.6456	57.75	del	0.0783	del13q	del (13q)	1	1
1512	13	48419778	51398466	2978688	N	Y	679	66	155021	0.1042	NA	1.7495	0.0093	108.58	81.33	-1	1	18.61	del	0.3448	del13q	del (13q)	1	1
1513	13	53545997	59056484	5510487	N	Y	733	91	168487	0.1041	NA	1.668	0.0108	165.27	112.52	-1	1	26.42	del	0.3446	del13q	del (13q)	1	1
1514	13	51421152	53537171	2116019	N	Y	577	55	167593	0.0899	0.0127	1.7874	0.0102	64.47	52.67	0	1	15.91	del	0.3047	del13q	del (13q)	1	1
1515	13	20596565	50563447	29966882	N	Y	9802	1223	62118	0.0941	0.0029	2.0085	0.0023	746.53	1447.81	8	0.9867	322.87	LOH	0.1882	LOH13q	LOH at 13q	0	0
1516	13	51418946	115169878	63750932	N	T	13674	2293	69419	0.0976	0.0022	2.0234	0.0019	1568.71	2722.97	25	0.978	564.92	LOH	0.1951	LOH13q	LOH at 13q	0	0
1517	13	49547975	51582324	2034349	N	Y	407	81	54642	0.0374	0.0049	1.9	0.0087	3.08	11.55	0	0.8974	12.14	del	0.1392	del13q	del (13q)	1	1
1518	13	48387722	50584151	2196429	N	Y	502	50	114610	0.0637	0.0097	1.8244	0.0093	35.54	34.54	0	0.9556	9.85	del	0.226	del13q	del (13q)	1	1
1519	13	19000000	115169878	96169878	N	T	23878	16	84042309	0.2704	0.0729	2.0099	0.002	5.96	14.97	0	0.7333	0.73	LOH	0.5408	LOH at MIR16-1	LOH at MIR16-1	0	1
1520	13	66731477	115169878	48438401	N	T	11025	2127	52728	0.0364	0.0012	2.1418	0.0026	191.83	400.45	7	0.8651	262.99	gain	0.1568	gain13q		0	0
1521	13	50736397	51308764	572367	N	Y	141	44	54591	0.1247	0.0176	1.7068	0.0185	65.83	60.6	0	1	12.55	del	0.3991	del13q	del (13q)	1	1
1522	13	19000000	115169878	96169878	N	T	23882	3613	68906	0.0157	0.0006	2.0016	0.0016	0.53	106.7	25	0.6479	69.2	LOH	0.0315	LOH at MIR16-1	LOH at MIR16-1	0	1
1523	13	47471478	85936098	38464620	N	Y	7323	1083	88603	0.0182	0.0013	1.9621	0.0025	9.11	48.37	6	0.6527	19.88	del	0.0701	del13q	del (13q)	1	1
1524	13	41527856	51461720	9933864	N	Y	2236	351	63401	0.068	0.004	1.8301	0.0048	214.54	237.45	1	0.9854	91.44	del	0.2394	del13q	del (13q)	1	1
1525	13	44864401	55484898	10620497	N	Y	2388	0	10620497	NA	NA	1.156	0.0061	1104.79	NA	-1	NA	0	del	0.844	del13q	del (13q)	1	1
1526	13	46745531	51867290	5121759	N	Y	1230	32	290445	0.2006	NA	1.4831	0.0102	234.93	47.79	-1	1	8.31	del	0.5727	del13q	del (13q)	1	1
1527	13	67186326	71617925	4431599	N	Y	852	40	282747	0.1878	NA	1.2925	0.0122	258.24	54.17	-1	0.973	8.64	del	0.5461	del13q	del (13q)	1	1
1528	13	50494740	51567992	1073252	N	Y	235	39	57913	0.0849	0.0152	1.7462	0.0126	40.99	30.75	0	0.9459	7.68	del	0.2903	del13q	del (13q)	1	1
1529	13	51582324	77699063	26116739	N	Y	5022	854	72012	0.0291	0.0015	1.9247	0.003	38.9	105.08	3	0.719	34.3	del	0.1099	del13q	del (13q)	1	1
1530	13	49934913	51642931	1708018	N	Y	403	13	236317	0.2005	NA	1.469	0.0123	181.93	19.5	-1	1	3.29	del	0.5725	del13q	del (13q)	1	1
1531	13	50487993	51642931	1154938	N	Y	278	47	47578	0.0886	0.0137	1.8065	0.0139	45.49	44.58	0	0.9111	7.72	del	0.3009	del13q	del (13q)	1	1
1532	13	46936438	75084789	28148351	N	Y	5453	793	76934	0.1339	NA	1.6318	0.003	1802.31	1132.9	-1	0.9857	203.53	del	0.4226	del13q	del (13q)	1	1
1533	13	19000000	50368151	31368151	N	Y	9986	1470	42497	0.037	0.0015	2.1145	0.0027	109.61	281.06	7	0.8996	219.66	gain	0.16	gain13q		0	0
1534	13	50409275	51614329	1205054	N	Y	279	59	102285	0.0772	0.01	1.9888	0.0116	23.66	46.87	0	1	16.79	LOH	0.1545	LOH at MIR16-1	LOH at MIR16-1	0	1
1535	13	51618731	115169878	63551147	N	T	13612	2625	52432	0.0385	0.0011	2.0908	0.0037	153.1	542.07	12	0.8969	385.6	gain	0.1669	gain13q		0	0
1536	13	48563129	51646893	3083764	N	Y	727	71	111477	0.1607	NA	1.5347	0.0106	280.7	105.68	-1	1	20.71	del	0.4865	del13q	del (13q)	1	1
1537	13	24063856	115169878	91106022	N	T	22531	3372	65768	0.0171	0.0006	2.0049	0.0016	4.66	157.88	10	0.6643	76.11	LOH	0.0343	LOH at MIR16-1	LOH at MIR16-1	0	1
1538	13	41685088	92866393	51181305	N	Y	9701	811	145303	0.1852	NA	1.5259	0.0024	3556.86	1151.19	-1	0.9624	184.07	del	0.5405	del13q	del (13q)	1	1
1539	13	19000000	115169878	96169878	N	T	23879	3660	65875	0.0059	0.0005	2.0239	0.0024	9.48	14.12	6	0.5437	5.21	gain	0.0239	gain13q		0	0
1540	13	40818284	49462380	8644096	N	Y	2017	340	65017	0.0556	0.0036	1.8505	0.0066	106.03	138.82	3	0.9245	61.32	del	0.2	del13q	del (13q)	1	1
1541	13	49466931	51153475	1686544	N	Y	318	37	142761	0.1026	0.0186	1.7704	0.0169	40.99	32.8	0	0.8824	4.9	del	0.3404	del13q	del (13q)	1	1
1542	13	50225830	51562372	1336542	N	Y	285	83	40952	0.0335	0.0054	1.9143	0.0121	6.5	21.93	0	0.9747	19.56	del	0.1255	del13q	del (13q)	1	1
1543	13	48794745	51551930	2757185	N	Y	638	27	229806	0.1847	NA	1.4533	0.0145	103.06	39.63	-1	1	6.83	del	0.5395	del13q	del (13q)	1	1
1544	13	43995737	52950987	8955250	N	Y	2141	301	71260	0.0772	0.0049	1.8139	0.0057	188.45	214.68	1	0.9896	78.97	del	0.2674	del13q	del (13q)	1	1
1545	13	49767343	52008238	2240895	N	Y	519	59	86692	0.1925	NA	1.591	0.0111	166.17	85.5	-1	0.9649	13.18	del	0.556	del13q	del (13q)	1	1
1546	13	51050243	51328797	278554	N	Y	87	17	24098	0.0951	0.0257	1.7014	0.0262	16.5	16.02	0	1	4.77	del	0.3195	del13q	del (13q)	1	1
1547	13	48936995	51646893	2709898	N	Y	655	55	170134	0.15	NA	1.5307	0.0085	215.01	80.72	-1	1	15.67	del	0.4616	del13q	del (13q)	1	1
1548	13	50563447	51500691	937244	N	Y	213	71	30859	0.0997	0.0122	1.7185	0.0132	96.41	86.93	0	1	20.68	del	0.3325	del13q	del (13q)	1	1
1549	13	51562372	115169878	63607506	N	T	13642	2299	66260	0.0043	0.0008	1.9536	0.0018	28.91	3.9	2	0.5255	1.09	del	0.0172	del13q	del (13q)	1	1
1550	13	48717024	51761535	3044511	N	Y	737	82	216592	0.1482	NA	1.6449	0.0078	218.65	122.14	-1	1	23.78	del	0.4573	del13q	del (13q)	1	1
1551	13	50195882	51834363	1638481	N	Y	406	103	31843	0.1429	0.0146	1.6679	0.0108	160.14	136.7	0	0.9798	25.62	del	0.4445	del13q	del (13q)	1	1
1552	13	39773999	52435661	12661662	N	Y	2904	477	76453	0.0187	0.0019	1.9341	0.0096	8.66	22.78	2	0.6622	9.89	del	0.0722	del13q	del (13q)	1	1
1553	13	73539340	82410045	8870705	N	Y	1878	343	51693	0.0278	0.0023	1.9151	0.0068	12.25	39.81	0	0.7723	21.41	del	0.1053	del13q	del (13q)	1	1
1554	13	50446164	51689495	1243331	N	Y	297	75	56682	0.0872	0.0104	1.8088	0.0155	60.23	70.52	0	1	22.02	del	0.2971	del13q	del (13q)	1	1
1555	13	44783715	50424677	5640962	N	Y	1289	184	71014	0.1009	0.0077	1.9903	0.0059	160.41	231.6	0	1	53.27	LOH	0.2019	LOH13q	LOH at 13q	0	0
1556	13	51562372	115169878	63607506	N	T	13634	2302	68000	0.1026	0.0023	1.9917	0.002	2051.52	2799.46	13	0.9834	581.79	LOH	0.2052	LOH13q	LOH at 13q	0	0
1557	13	46866084	51130931	4264847	N	Y	966	145	72967	0.0329	0.0037	1.9006	0.0065	10.93	17.22	2	0.8832	19.88	del	0.1234	del13q	del (13q)	1	1
1558	13	23047675	115169878	92122203	N	T	22930	3653	55912	0.0297	0.0008	1.9262	0.0015	104.8	367.39	48	0.7952	266.07	del	0.1123	del13q	del (13q)	1	1
1559	13	50424677	51689064	1264387	N	Y	303	61	41537	0.09	0.0126	1.7696	0.0113	63.59	58.34	0	0.9661	13.84	del	0.3051	del13q	del (13q)	1	1
1560	13	49498057	51731672	2233615	N	Y	483	96	46402	0.114	0.0122	1.7093	0.0086	156.38	127.02	0	1	28.16	del	0.3714	del13q	del (13q)	1	1
1561	13	48517548	49205826	688278	N	Y	215	9	82086	0.1086	NA	1.6201	0.0168	52.55	13.11	-1	1	2.1	del	0.3568	del13q	del (13q)	1	1
1562	13	49906514	50571210	664696	N	Y	135	18	78975	0.1122	NA	1.719	0.0145	34.69	25.73	-1	1	5.1	del	0.3665	del13q	del (13q)	1	1
1563	13	51448459	51811371	362912	N	Y	121	20	35078	0.1165	NA	1.7447	0.0348	37.49	27.08	-1	0.9474	4	del	0.3779	del13q	del (13q)	1	1
1564	13	43831365	67022095	23190730	N	Y	4404	561	97930	0.1414	NA	1.6583	0.0047	1202.34	787.9	-1	0.9759	134.6	del	0.4409	del13q	del (13q)	1	1
1565	13	19000000	95808948	76808948	N	Y	18463	2880	58040	0.0089	0.0007	1.9757	0.0021	14.43	23.06	6	0.5451	4.68	del	0.035	del13q	del (13q)	1	1
1566	13	47716018	71498343	23782325	N	Y	4365	662	81690	0.021	0.0014	1.9634	0.0035	8.69	42.99	2	0.671	15.8	LOH	0.0421	LOH at MIR16-1	LOH at MIR16-1	0	1
1567	13	49918965	51663251	1744286	N	Y	408	94	46743	0.0299	0.0038	1.9521	0.0093	1.75	15.95	0	0.8636	11.08	Undetermined	0.1198	Undetermined13q		0	0
1568	13	48648079	51867290	3219211	N	Y	781	117	79286	0.0889	0.0084	1.7507	0.0079	155.02	124.55	1	0.9912	31.54	del	0.3018	del13q	del (13q)	1	1
1569	13	45630008	51766756	6136748	N	Y	1437	211	65861	0.1392	NA	1.6695	0.0057	440.41	302.11	-1	0.9806	52.85	del	0.4357	del13q	del (13q)	1	1
1570	13	28606067	29183014	576947	N	Y	146	13	309592	0.2092	NA	1.4724	0.0203	66.28	19.5	-1	1	3.62	del	0.5899	del13q	del (13q)	1	1
1571	13	48998413	52001956	3003543	N	Y	701	32	146831	0.1836	NA	1.5114	0.0096	225.34	42.76	-1	1	9.06	del	0.5372	del13q	del (13q)	1	1
1572	13	46866059	115169878	68303819	N	T	14716	2572	62005	0.0129	0.0007	1.9879	0.003	1.61	60.7	6	0.6143	25.77	LOH	0.0257	LOH at MIR16-1	LOH at MIR16-1	0	1
1573	13	49059067	51461472	2402405	N	Y	480	103	65875	0.0634	0.0064	1.8954	0.0098	45.77	60.21	3	0.9293	18.57	LOH	0.1267	LOH at MIR16-1	LOH at MIR16-1	0	1
1574	13	46626461	88533669	41907208	N	Y	7897	1235	78534	0.0983	0.003	1.7089	0.0026	1496.28	1394.61	8	0.9749	301.29	del	0.3286	del13q	del (13q)	1	1
1575	13	42095718	74424910	32329192	N	Y	6368	973	73781	0.1028	0.0035	1.7126	0.0026	1434.53	1120.83	2	0.9788	243.02	del	0.3411	del13q	del (13q)	1	1
1576	13	74730244	115169878	40439634	N	T	9346	1330	68795	0.1619	0.0046	2.0061	0.0026	897.19	1924.3	6	0.9862	351.29	LOH	0.3238	LOH13q	LOH at 13q	0	0
1577	13	37025341	50323749	13298408	N	Y	3019	526	59770	0.0154	0.0014	1.9233	0.0035	12.97	18.65	1	0.6726	13.37	del	0.0598	del13q	del (13q)	1	1
1578	13	50395858	51686166	1290308	N	Y	310	83	32162	0.0687	0.008	1.785	0.0114	55.92	61.55	0	0.9753	20.33	del	0.2415	del13q	del (13q)	1	1
1579	13	50580273	51477304	897031	N	Y	206	21	126868	0.162	NA	1.6448	0.0152	57.86	31.5	-1	1	6.01	del	0.4894	del13q	del (13q)	1	1
1580	13	47984080	51578112	3594032	N	Y	811	116	95605	0.1461	NA	1.5943	0.0086	279.19	156.76	-1	0.9727	26.75	del	0.4522	del13q	del (13q)	1	1
1581	13	50579822	51245376	665554	N	Y	148	19	62939	0.1783	NA	1.4961	0.0234	65.95	28.5	-1	1	5.36	del	0.5258	del13q	del (13q)	1	1
1582	13	50223022	50713498	490476	N	Y	77	8	96997	0.1835	NA	1.5773	0.0307	26.27	12	-1	1	2.09	del	0.5369	del13q	del (13q)	1	1
1583	13	51343628	51896319	552691	N	Y	176	20	67301	0.1698	NA	1.623	0.0169	56.81	30	-1	1	5.67	del	0.507	del13q	del (13q)	1	1
1584	13	48974742	51454896	2480154	N	Y	545	87	63107	0.0401	0.0055	1.8937	0.0079	14.3	28.97	0	0.8571	10.34	del	0.1486	del13q	del (13q)	1	1
1585	13	50021542	50722895	701353	N	Y	127	16	72202	0.1553	NA	1.5567	0.0226	48.01	24	-1	1	3.94	del	0.474	del13q	del (13q)	1	1
1586	13	50724055	51461720	737665	N	Y	187	58	30103	0.0785	0.0097	1.3237	0.0184	96.81	53.35	0	0.9649	13.5	del	0.2713	del13q	del (13q)	1	1
1587	13	49858511	51589685	1731174	N	Y	389	54	59363	0.161	NA	1.5885	0.0151	119.62	81	-1	1	15.05	del	0.4872	del13q	del (13q)	1	1
1588	13	47188832	50494740	3305908	N	Y	791	88	78039	0.1623	NA	1.6843	0.0107	198.02	132	-1	1	24.77	del	0.4902	del13q	del (13q)	1	1
1589	13	20346234	47133122	26786888	N	Y	9028	1152	55437	0.0476	0.0018	1.9957	0.0029	68.54	392.59	4	0.8966	173.45	LOH	0.0953	LOH13q	LOH at 13q	0	0
1590	13	51500691	51644341	143650	N	Y	62	15	71876	0.1738	0.0284	1.7331	0.0324	20.22	19.15	0	1	4.18	Undetermined	NA	Undetermined13q		0	0
1591	13	51663251	115169878	63506627	N	T	13590	2308	67381	0.0617	0.0015	2.0195	0.0024	330.31	1205.77	10	0.9533	483.23	LOH	0.1234	LOH13q	LOH at 13q	0	0
1592	13	19000000	50470089	31470089	N	Y	10005	1393	53605	0.0829	0.0024	2.0164	0.0024	530.15	1280.72	3	0.9919	375.47	LOH	0.1658	LOH13q	LOH at 13q	0	0
1593	13	51624167	115169878	63545711	N	T	13608	2345	67776	0.0839	0.0019	2.0296	0.0021	925	2099.91	14	0.9745	558.18	LOH	0.1677	LOH13q	LOH at 13q	0	0
1594	13	50580273	51500691	920418	N	Y	210	39	54642	0.0643	0.0111	1.8762	0.0133	19.4	27.71	0	1	10.82	del	0.228	del13q	del (13q)	1	1
1595	13	36443324	45100748	8657424	N	Y	1967	327	63247	0.0441	0.0031	1.8705	0.0056	61.59	98.77	2	0.9125	54.36	del	0.1621	del13q	del (13q)	1	1
1596	13	45227330	68323480	23096150	N	Y	4369	568	100272	0.0703	0.0034	1.8093	0.0045	348.43	370.95	4	0.9494	116.97	del	0.2466	del13q	del (13q)	1	1
1597	13	38270164	115169878	76899714	N	T	16643	316	617872	0.2361	0.0135	2.0165	0.0022	-55.36	440	8	0.9353	60.01	LOH	0.4722	LOH at MIR16-1	LOH at MIR16-1	0	1
1598	13	40808620	70644890	29836270	N	Y	5729	897	75605	0.019	0.0014	1.9324	0.0032	23.72	45.71	5	0.6593	18.92	del	0.0732	del13q	del (13q)	1	1
1599	13	44844835	115169878	70325043	N	T	15151	71	2930940	0.2536	0.0298	2.0369	0.0028	85.6	58.5	3	0.6269	0.91	LOH	0.5072	LOH at MIR16-1	LOH at MIR16-1	0	1
1600	13	37133494	64023733	26890239	N	Y	5410	765	101659	0.0204	0.0017	1.942	0.0054	17.79	42.84	2	0.6703	17.87	del	0.0783	del13q	del (13q)	1	1
1601	13	50626687	51565763	939076	N	Y	219	37	49458	0.0745	0.0143	1.6965	0.0165	36.22	21.09	1	0.9167	6.3	del	0.2592	del13q	del (13q)	1	1
1602	13	49890086	50571210	681124	N	Y	137	19	125046	0.1214	NA	1.7224	0.028	33.43	25.84	-1	1	5.07	del	0.3908	del13q	del (13q)	1	1
1603	13	50718468	51328797	610329	N	Y	150	49	28329	0.1143	0.0163	1.7725	0.0187	71.69	69.39	0	1	14.17	del	0.3721	del13q	del (13q)	1	1
1604	13	50584151	51567992	983841	N	Y	227	54	61681	0.0593	0.0083	1.8538	0.0116	22.02	32.05	0	0.9623	12.1	del	0.212	del13q	del (13q)	1	1
1605	13	49123516	52342206	3218690	N	Y	676	134	75109	0.0392	0.0045	1.9027	0.0082	13.11	42.3	0	0.8915	19.59	del	0.1456	del13q	del (13q)	1	1
1606	13	48473074	50665444	2192370	N	Y	484	48	130003	0.1307	NA	1.6032	0.0111	145.82	69.97	-1	1	13.19	del	0.4145	del13q	del (13q)	1	1
1607	13	50718468	51439460	720992	N	Y	181	60	25513	0.0688	0.0093	1.6768	0.0152	42.65	42.45	0	1	17.68	del	0.2421	del13q	del (13q)	1	1
1608	13	19000000	45914957	26914957	N	Y	8939	1231	53552	0.0065	0.0012	2.0081	0.0026	1.07	8.14	0	0.5268	0.51	LOH	0.013	LOH13q	LOH at 13q	0	0
1609	13	45926332	50563447	4637115	N	Y	1072	138	91008	0.1184	0.0112	1.9282	0.0067	135.15	173.04	0	0.9848	34.74	LOH	0.2368	LOH13q	LOH at 13q	0	0
1610	13	51799192	115169878	63370686	N	T	13550	2306	65723	0.1002	0.0022	1.991	0.002	1878.71	2646.07	9	0.9861	591.05	LOH	0.2004	LOH13q	LOH at 13q	0	0
1611	13	48684982	51646893	2961911	N	Y	703	68	95356	0.1688	NA	1.3187	0.0088	478.63	99	-1	0.9846	17.13	del	0.5047	del13q	del (13q)	1	1
1612	13	41934612	67331365	25396753	N	Y	4929	571	112214	0.046	0.0024	1.8651	0.0031	150.78	212.49	3	0.9186	97.32	del	0.1685	del13q	del (13q)	1	1
1613	13	43988654	56693150	12704496	N	Y	2717	375	83654	0.1194	NA	1.6909	0.0049	641.79	489.2	-1	0.9888	97.91	del	0.3856	del13q	del (13q)	1	1
1614	13	41524673	67331365	25806692	N	Y	4989	361	12976554	0.0403	0.0028	1.8748	0.0049	64.9	110.73	0	0.9135	59.85	del	0.149	del13q	del (13q)	1	1
1615	13	43054094	51950848	8896754	N	Y	2098	63	314729	0.2212	NA	1.4751	0.0057	545.51	83.58	-1	0.8966	9.08	del	0.6134	del13q	del (13q)	1	1
1616	13	86405891	91950181	5544290	N	Y	845	20	835975	0.2259	NA	1.367	0.0095	298.26	30	-1	1	5.12	del	0.6224	del13q	del (13q)	1	1
1617	13	34712345	50494740	15782395	N	Y	3537	182	191476	0.2057	NA	1.4863	0.0047	937.1	260.73	-1	0.9653	40.7	del	0.583	del13q	del (13q)	1	1
1618	13	50507971	51551930	1043959	N	Y	230	40	72302	0.0629	NA	0.8065	0.0155	155.93	16.04	-1	0.7368	1.92	del	0.2234	del13q	del (13q)	1	1
1619	13	51711436	61877936	10166500	N	Y	1728	80	343285	0.211	NA	1.4438	0.007	490.46	112.5	-1	0.9605	17.36	del	0.5936	del13q	del (13q)	1	1
1620	13	50209294	51618731	1409437	N	Y	321	71	63240	0.0336	0.005	1.7513	0.0108	9.96	13.11	0	0.8857	10.28	del	0.126	del13q	del (13q)	1	1
1621	13	49417350	51869772	2452422	N	Y	544	17	622909	0.2468	NA	1.3598	0.0115	273.36	22.5	-1	0.8667	1.93	del	0.6609	del13q	del (13q)	1	1
1622	13	40517188	68746385	28229197	N	Y	5502	722	109358	0.0107	0.0013	1.9605	0.0034	4.37	13.15	0	0.5513	1.39	del	0.042	del13q	del (13q)	1	1
1623	13	50563447	51496588	933141	N	Y	211	64	36471	0.0801	0.0093	1.7756	0.0204	46.55	54.02	0	1	18.47	del	0.2762	del13q	del (13q)	1	1
1624	13	51516305	115169878	63653573	N	T	13650	2499	62345	0.0081	0.0008	2.0084	0.0063	3.43	12.49	7	0.5436	3.3	LOH	0.0163	LOH13q	LOH at 13q	0	0
1625	13	50367735	51567992	1200257	N	Y	261	25	170258	0.0498	0.011	1.873	0.0153	8.18	11.37	0	1	7.18	del	0.1813	del13q	del (13q)	1	1
1626	13	50521910	51612656	1090746	N	Y	256	35	56682	0.0576	0.0112	1.822	0.0159	14.48	17.76	0	1	9.62	del	0.2065	del13q	del (13q)	1	1
1627	13	19000000	20945183	1945183	N	Y	415	70	96801	0.0778	0.0134	1.8221	0.0123	23.06	18.65	2	0.9254	12.02	del	0.2692	del13q	del (13q)	1	1
1628	13	48278799	60093761	11814962	N	Y	2214	326	93749	0.0673	0.0047	1.8217	0.0054	116.67	109.8	8	0.929	56.83	del	0.2372	del13q	del (13q)	1	1
1629	13	42631489	53232891	10601402	N	Y	2528	375	69571	0.0531	0.0034	1.841	0.0046	140.82	175.35	0	0.9557	79.79	del	0.1921	del13q	del (13q)	1	1
1630	13	46902816	50617515	3714699	N	Y	845	10	902438	0.2004	NA	1.371	0.0144	167.79	15	-1	1	2.11	del	0.5722	del13q	del (13q)	1	1
1631	13	51439460	68575641	17136181	N	Y	2996	31	888960	0.2132	NA	1.3293	0.0071	621.17	36.36	-1	0.8214	2.73	del	0.5979	del13q	del (13q)	1	1
1632	13	50731245	51355848	624603	N	Y	158	49	27051	0.1075	0.0143	1.7577	0.0209	59.48	61.85	0	1	14	del	0.3539	del13q	del (13q)	1	1
1633	13	44339125	68246704	23907579	N	Y	4551	731	68640	0.0223	0.0015	1.87	0.0033	56.81	53.33	2	0.709	26.26	del	0.0854	del13q	del (13q)	1	1
1634	13	50617515	51612656	995141	N	Y	246	52	97660	0.1137	0.0154	1.7127	0.0133	79.46	64.72	0	1	15	del	0.3705	del13q	del (13q)	1	1
1635	13	31954789	46361224	14406435	N	Y	5613	544	61475	0.0244	0.0022	1.9877	0.0038	1.29	30.83	5	0.782	37.69	LOH	0.0488	LOH13q	LOH at 13q	0	0
1636	13	46367527	49906514	3538987	N	Y	852	122	80253	0.0618	0.0064	1.9213	0.0077	23.59	47	5	0.9043	18.46	LOH	0.1237	LOH13q	LOH at 13q	0	0
1637	13	50029475	115169878	65140403	N	T	13967	2533	63872	0.0224	0.001	1.9978	0.0022	0.45	104.47	26	0.7398	121.46	LOH	0.0447	LOH at MIR16-1	LOH at MIR16-1	0	1
1638	13	50487993	51519581	1031588	N	Y	225	8	263970	0.2164	NA	1.3821	0.0169	39.24	12	-1	1	2.1	del	0.6041	del13q	del (13q)	1	1
1639	13	51065836	51562372	496536	N	Y	139	45	26628	0.0744	0.0139	1.1468	0.0307	69.99	22.56	0	0.7727	3.01	del	0.2591	del13q	del (13q)	1	1
1640	13	36272524	64980269	28707745	N	Y	5783	882	76550	0.0487	0.0022	1.8623	0.0065	232.82	322.66	4	0.9113	146.13	del	0.1775	del13q	del (13q)	1	1
1641	13	40460982	52476166	12015184	N	Y	2743	285	130215	0.1625	NA	1.6088	0.0051	580.78	250.76	-1	0.8881	40.41	del	0.4906	del13q	del (13q)	1	1
1642	13	40231915	67712035	27480120	N	Y	5375	379	470530	0.0349	0.0043	1.896	0.0052	25.53	18.11	4	0.8587	44.69	del	0.1306	del13q	del (13q)	1	1
1643	13	45589633	60228154	14638521	N	Y	2861	12	4003948	0.1915	NA	1.3398	0.0072	532.13	15.23	-1	0.9	1.63	del	0.5539	del13q	del (13q)	1	1
1644	13	20688590	50526033	29837443	N	Y	9777	157	26352865	0.0355	0.0037	2.0368	0.003	13.16	27.97	2	0.8267	15.03	LOH	0.071	LOH13q	LOH at 13q	0	0
1645	13	19000000	46865779	27865779	N	Y	9162	1191	55266	0.0113	0.0009	2.0277	0.0038	0.46	15.87	5	0.5837	6.7	gain	0.0461	gain13q		0	0
1646	13	46872651	52930352	6057701	N	Y	1514	195	90189	0.0398	0.0044	1.9112	0.0128	17.86	56.17	0	0.8717	24.97	del	0.1473	del13q	del (13q)	1	1
1647	13	53232891	115169878	61936987	N	T	13172	2288	65185	0.0116	0.0006	1.9926	0.0019	0.02	26.31	14	0.6068	21.07	LOH	0.0232	LOH13q	LOH at 13q	0	0
1648	13	49561496	51547314	1985818	N	Y	389	24	257289	0.1779	NA	1.5362	0.012	116.33	36	-1	1	6.7	del	0.5248	del13q	del (13q)	1	1
1649	13	21499444	91810287	70310843	N	Y	17010	2263	76754	0.1068	0.0024	2.0069	0.0038	1769.7	2572.54	6	0.9818	569.66	LOH	0.2136	LOH at MIR16-1	LOH at MIR16-1	0	1
1650	13	91829940	106794133	14964193	N	Y	3803	742	46002	0.0578	0.0026	2.5799	0.0062	380.12	300.58	3	0.9344	139.48	gain	0.2615	gain13q		0	0
1651	13	106801031	115169878	8368847	N	T	2544	382	54355	0.1613	0.0085	2.2296	0.0059	477.39	547.07	0	0.9947	107.47	LOH	0.3227	LOH13q	LOH at 13q	0	0
1652	13	50579822	51769573	1189751	N	Y	314	36	87070	0.1702	NA	1.6091	0.0138	88.26	51	-1	0.9412	6.9	del	0.508	del13q	del (13q)	1	1
1653	13	57912901	61867367	3954466	N	Y	655	114	89547	0.072	0.0081	2.2467	0.0126	79.39	76.79	1	0.9189	19.95	gain	0.3366	gain13q		0	0
1654	13	50887725	51658356	770631	N	Y	226	65	42720	0.0707	0.0081	1.8192	0.0154	36.67	48.07	0	0.9688	15	del	0.2478	del13q	del (13q)	1	1
1655	13	19000000	23445600	4445600	N	Y	1258	230	66183	0.0357	0.0033	1.9562	0.007	18.57	21.13	0	NA	0	LOH	0.0715	LOH13q	LOH at 13q	0	0
1656	13	49989311	50824330	835019	N	Y	187	32	63240	0.0992	0.0158	1.6708	0.0194	45.58	34.02	0	NA	0	del	0.331	del13q	del (13q)	1	1
1657	13	19000000	114364328	95364328	N	T	24055	3647	65263	0.0284	0.0007	2.0195	0.0018	77.32	245.44	0	NA	0	LOH	0.0568	LOH at MIR16-1	LOH at MIR16-1	0	1
1658	13	49835139	50930872	1095733	N	Y	231	52	33917	0.1329	0.0194	1.6973	0.022	77.65	64.66	0	NA	0	del	0.42	del13q	del (13q)	1	1
1659	13	49526620	50865324	1338704	N	Y	284	62	34840	0.0545	0.0079	1.8798	0.0182	17.09	15.37	0	NA	0	del	0.1966	del13q	del (13q)	1	1
1660	13	49284375	49913857	629482	N	Y	139	21	44062	0.1553	0.0309	1.6909	0.0203	38.82	29.92	0	NA	0	del	0.4739	del13q	del (13q)	1	1
1661	13	30311086	114364328	84053242	N	T	21051	1614	127241	0.1957	0.0049	2.0489	0.0025	-1097.74	2398.8	0	NA	0	LOH	0.3914	LOH at MIR16-1	LOH at MIR16-1	0	1
1662	13	50010015	51051838	1041823	N	Y	251	13	137574	0.1635	NA	1.5784	0.0176	51.8	19.5	-1	NA	0	del	0.4928	del13q	del (13q)	1	1
1663	13	49243505	51225056	1981551	N	Y	459	71	84686	0.096	0.0115	1.7702	0.0123	92.78	80.44	0	NA	0	del	0.322	del13q	del (13q)	1	1
1664	13	48009718	51150528	3140810	N	Y	846	94	116583	0.0402	0.005	1.938	0.0096	20.21	19.63	0	NA	0	LOH	0.0804	LOH at MIR16-1	LOH at MIR16-1	0	1
1665	13	49951897	50926555	974658	N	Y	207	38	45303	0.1353	NA	1.5	0.0173	81.01	53.66	-1	NA	0	del	0.426	del13q	del (13q)	1	1
1666	13	48400606	76244614	27844008	N	Y	5318	850	80813	0.0508	0.0021	1.8451	0.0053	286.91	231.66	0	NA	0	del	0.1845	del13q	del (13q)	1	1
1667	13	49332378	51107878	1775500	N	Y	408	63	59188	0.1414	0.0183	1.6907	0.0153	108.55	90.82	0	NA	0	del	0.4409	del13q	del (13q)	1	1
1668	13	47872001	48362940	490939	N	Y	131	10	84699	0.1255	NA	1.6848	0.0267	18.27	14.04	-1	NA	0	del	0.4013	del13q	del (13q)	1	1
1669	13	48579874	52195567	3615693	N	Y	974	158	42507	0.093	0.0078	1.8062	0.0091	193.89	179.63	0	NA	0	del	0.3137	del13q	del (13q)	1	1
1670	13	49893799	51014375	1120576	N	Y	247	23	109544	0.1017	NA	0.6542	0.0498	286.66	25.44	-1	NA	0	del	0.3382	del13q	del (13q)	1	1
1671	13	19000000	51029632	32029632	N	Y	10671	1303	58275	0.0722	0.0022	2.007	0.0027	783.12	1011.04	0	NA	0	LOH	0.1443	LOH at MIR16-1	LOH at MIR16-1	0	1
1672	13	51225056	114364328	63139272	N	T	13317	2259	69721	0.1003	0.0022	2.0247	0.0024	2079.79	2690.42	0	NA	0	LOH	0.2005	LOH13q	LOH at 13q	0	0
1673	13	37494113	114364328	76870215	N	T	16532	2766	71091	0.0452	0.0011	1.892	0.0024	788.73	632.47	0	NA	0	del	0.1659	del13q	del (13q)	1	1
1674	13	20220679	114364328	94143649	N	T	23764	60	9743837	0.2618	0.0339	2.0764	0.0029	129.22	90	0	NA	0	LOH	0.5236	LOH at MIR16-1	LOH at MIR16-1	0	1
1675	13	19955419	114364328	94408909	N	T	23903	3336	68769	0.1316	0.0024	2.0565	0.0029	3593.43	4465.06	0	NA	0	LOH	0.2631	LOH at MIR16-1	LOH at MIR16-1	0	1
1676	13	46469085	77462806	30993721	N	Y	6162	1	15871362	0.129	NA	1.2391	0.004	2006.66	1.5	-1	NA	0	del	0.7609	del13q	del (13q)	1	1
1677	13	19000000	114364328	95364328	N	T	24055	723	38001431	0.1326	0.0051	2.0527	0.0022	34.21	1006.36	0	NA	0	LOH	0.2652	LOH at MIR16-1	LOH at MIR16-1	0	1
1678	13	35161839	51844665	16682826	N	Y	3825	8	3521185	0.2394	NA	1.4153	0.0041	1149.54	12	-1	NA	0	del	0.6475	del13q	del (13q)	1	1
1679	13	48360037	78251940	29891903	N	Y	5840	143	427806	0.219	NA	1.5066	0.0039	1008.59	214.5	-1	NA	0	del	0.6092	del13q	del (13q)	1	1
1680	13	46369722	49989311	3619589	N	Y	926	95	148957	0.0808	0.0087	1.7897	0.0086	129.08	99.09	0	NA	0	del	0.2781	del13q	del (13q)	1	1
1681	13	47699210	48843876	1144666	N	Y	419	26	165020	0.0582	0.0123	1.8319	0.0115	25.66	16.28	0	NA	0	del	0.2086	del13q	del (13q)	1	1
1682	13	49913857	51089115	1175258	N	Y	275	59	47894	0.0669	0.0094	1.8364	0.0143	54.53	47.61	0	NA	0	del	0.236	del13q	del (13q)	1	1
1683	13	35548430	46718476	11170046	N	Y	2477	472	58134	0.0591	0.003	1.8442	0.0045	329.8	285.14	0	NA	0	del	0.2115	del13q	del (13q)	1	1
1684	13	46721781	52356217	5634436	N	Y	1584	187	91453	0.0919	0.0071	1.7584	0.0063	295.29	222.75	0	NA	0	del	0.3104	del13q	del (13q)	1	1
1685	13	52658756	78573265	25914509	N	Y	4703	751	82920	0.0242	0.0014	1.9315	0.0037	54.88	37.38	0	NA	0	del	0.0924	del13q	del (13q)	1	1
1686	13	47815621	49586906	1771285	N	Y	521	9	276987	0.1876	NA	1.3857	0.0134	135.99	13.5	-1	NA	0	del	0.5456	del13q	del (13q)	1	1
1687	13	49605727	51061963	1456236	N	Y	335	51	54896	0.0786	NA	0.5852	0.0124	281.22	39.29	-1	NA	0	del	0.2718	del13q	del (13q)	1	1
1688	13	51062274	52195567	1133293	N	Y	454	23	214680	0.146	NA	1.5702	0.0154	82.31	33.52	-1	NA	0	del	0.452	del13q	del (13q)	1	1
1689	13	50157109	50922452	765343	N	Y	184	38	37590	0.1178	0.0201	1.6796	0.0197	57.49	49.73	0	NA	0	del	0.3814	del13q	del (13q)	1	1
1690	13	20112133	114364328	94252195	N	T	23884	2932	72461	0.1652	0.0031	2.0218	0.0027	2976.33	4239.63	0	NA	0	LOH	0.3303	LOH at MIR16-1	LOH at MIR16-1	0	1
1691	13	50148759	50847016	698257	N	Y	170	50	36727	0.1664	0.0226	1.6445	0.0196	77.17	72	0	NA	0	del	0.4994	del13q	del (13q)	1	1
1692	13	49989311	50942169	952858	N	Y	212	30	197101	0.0661	0.0125	1.4944	0.0174	45.32	18.54	0	NA	0	del	0.2336	del13q	del (13q)	1	1
1693	13	33374804	114364328	80989524	N	T	17383	4	44053793	0.406	0.2391	2.0325	0.0025	22	6	0	NA	0	gain	0.0325	gain13q		0	0
1694	13	49951897	51070205	1118308	N	Y	267	36	60812	0.1687	NA	1.5464	0.0224	72.33	54	-1	NA	0	del	0.5045	del13q	del (13q)	1	1
1695	13	47775753	54884774	7109021	N	Y	1758	0	7109021	NA	NA	1.2748	0.0066	531.1	NA	-1	NA	0	del	0.7252	del13q	del (13q)	1	1
1696	13	49168276	51137300	1969024	N	Y	443	19	160295	0.2303	NA	1.4997	0.0144	66.03	28.5	-1	NA	0	del	0.6306	del13q	del (13q)	1	1
1697	13	49933835	50993856	1060021	N	Y	225	29	111855	0.1584	NA	1.1791	0.0186	108.31	41.3	-1	NA	0	del	0.4812	del13q	del (13q)	1	1
1698	13	43373004	52409819	9036815	N	Y	2296	305	83885	0.1179	0.0069	1.6902	0.0054	510.16	414.25	0	NA	0	del	0.3817	del13q	del (13q)	1	1
1699	13	47397563	50529968	3132405	N	Y	774	84	114250	0.0988	NA	1.7403	0.0083	138.84	109.29	-1	NA	0	del	0.3301	del13q	del (13q)	1	1
1700	13	27324938	31334719	4009781	N	Y	1035	206	35262	0.0895	0.0065	1.7919	0.007	264.07	236.63	0	NA	0	del	0.3036	del13q	del (13q)	1	1
1701	13	40770068	41333247	563179	N	Y	78	10	85452	0.0985	0.0335	1.7848	0.0245	16.18	13.73	0	NA	0	del	0.3292	del13q	del (13q)	1	1
1702	13	50531198	51332942	801744	N	Y	248	81	25610	0.0947	0.0084	1.7493	0.0139	116.67	108.08	0	NA	0	del	0.3184	del13q	del (13q)	1	1
1703	13	55695264	77334975	21639711	N	Y	3979	697	71288	0.0971	0.0039	1.7215	0.0041	1040.89	824.38	0	NA	0	del	0.3251	del13q	del (13q)	1	1
1704	13	50091308	50798532	707224	N	Y	165	9	183641	0.1902	NA	1.5673	0.0175	31.08	13.5	-1	NA	0	del	0.5512	del13q	del (13q)	1	1
1705	13	47655929	51165032	3509103	N	Y	927	114	103999	0.078	0.0079	1.6199	0.0091	169.82	106.42	0	NA	0	del	0.2699	del13q	del (13q)	1	1
1706	13	48094131	51187399	3093268	N	Y	841	31	310536	0.1896	NA	1.3169	0.0098	381.77	45.15	-1	NA	0	del	0.5498	del13q	del (13q)	1	1
1707	13	48033472	52105237	4071765	N	Y	1251	46	3151113	0.0442	0.0064	1.8102	0.0125	26.26	15.99	0	NA	0	del	0.1624	del13q	del (13q)	1	1
1708	13	39629230	41272164	1642934	N	Y	362	19	175686	0.2101	NA	1.5016	0.0133	61.08	28.5	-1	NA	0	del	0.5917	del13q	del (13q)	1	1
1709	13	49070365	51068476	1998111	N	Y	424	75	47578	0.0708	NA	0.6887	0.0121	159.25	51.28	-1	NA	0	del	0.2482	del13q	del (13q)	1	1
1710	13	48162702	49550376	1387674	N	Y	439	31	142488	0.0985	NA	1.6894	0.0117	54.87	37.28	-1	NA	0	del	0.3293	del13q	del (13q)	1	1
1711	13	46111899	51084220	4972321	N	Y	1273	181	81097	0.095	0.0074	1.7536	0.0077	248.3	225.61	0	NA	0	del	0.3193	del13q	del (13q)	1	1
1712	13	48094131	51040193	2946062	N	Y	783	88	93358	0.1097	NA	1.4825	0.0105	242.62	110.05	-1	NA	0	del	0.3599	del13q	del (13q)	1	1
1713	13	22270166	23518137	1247971	N	Y	457	89	24657	0.0392	0.0052	1.8768	0.0127	16.61	11.93	0	NA	0	del	0.1454	del13q	del (13q)	1	1
1714	13	43949000	51526686	7577686	N	Y	1838	298	57226	0.0622	0.0039	1.841	0.006	207.13	170.61	0	NA	0	del	0.2212	del13q	del (13q)	1	1
1715	13	19913203	31002990	11089787	N	Y	3054	603	38441	0.0509	0.0023	2.0307	0.005	222.02	253.74	0	NA	0	LOH	0.1017	LOH13q	LOH at 13q	0	0
1716	13	31004511	47263746	16259235	N	Y	6522	695	54104	0.0891	0.0036	2.0663	0.0069	617.65	794.09	0	NA	0	LOH	0.1781	LOH13q	LOH at 13q	0	0
1717	13	47279764	76104622	28824858	N	Y	5612	551	113715	0.182	0.0078	1.8263	0.0079	630.48	817.51	0	NA	0	LOH	0.364	LOH at MIR16-1	LOH at MIR16-1	0	1
1718	13	76135625	114364328	38228703	N	T	8712	1679	52154	0.0954	0.0024	2.0384	0.0031	1800.76	2019.51	0	NA	0	LOH	0.1908	LOH13q	LOH at 13q	0	0
1719	13	50106544	50903168	796624	N	Y	190	14	122270	0.1906	NA	1.5893	0.0168	31.8	21	-1	NA	0	del	0.5521	del13q	del (13q)	1	1
1720	13	49901243	50953950	1052707	N	Y	221	7	563803	0.1574	NA	1.4381	0.0178	38.64	10.5	-1	NA	0	del	0.4789	del13q	del (13q)	1	1
1721	13	49872028	51150528	1278500	N	Y	304	31	765350	0.1206	0.0206	1.8152	0.019	41.44	41.58	0	NA	0	LOH	0.2413	LOH at MIR16-1	LOH at MIR16-1	0	1
1722	13	51293154	114364328	63071174	N	T	13291	2377	63375	0.0229	0.0008	2.023	0.0022	21.04	82.21	0	NA	0	LOH	0.0459	LOH13q	LOH at 13q	0	0
1723	13	50043379	50942169	898790	N	Y	204	44	46078	0.1102	0.0174	1.5608	0.0174	72.49	60.42	0	NA	0	del	0.3613	del13q	del (13q)	1	1
1724	13	19568084	31161622	11593538	N	Y	3159	607	47504	0.0791	0.0034	2.0167	0.0046	601.53	656.37	0	NA	0	LOH	0.1581	LOH13q	LOH at 13q	0	0
1725	13	31185776	49895953	18710177	N	Y	7165	718	67397	0.0935	0.0036	2.0349	0.0052	720.57	916.28	0	NA	0	LOH	0.187	LOH13q	LOH at 13q	0	0
1726	13	50781712	114364328	63582616	N	T	13453	2302	68032	0.0944	0.0021	2.0095	0.0024	2522.89	2836.54	0	NA	0	LOH	0.1889	LOH13q	LOH at 13q	0	0
1727	13	46052326	114364328	68312002	N	T	14647	2580	63002	0.0158	0.0006	1.9218	0.0029	70.39	37.89	0	NA	0	del	0.0612	del13q	del (13q)	1	1
1728	13	49563135	51013201	1450066	N	Y	319	40	70674	0.1714	NA	1.517	0.0135	79.36	60	-1	NA	0	del	0.5105	del13q	del (13q)	1	1
1729	13	48444819	51344422	2899603	N	Y	708	59	173028	0.1684	NA	1.488	0.0118	145.83	88.26	-1	NA	0	del	0.5039	del13q	del (13q)	1	1
1730	13	41529179	114364328	72835149	N	T	15650	2623	70894	0.0191	0.0006	2.0133	0.0028	52.88	79.9	0	NA	0	LOH	0.0381	LOH at MIR16-1	LOH at MIR16-1	0	1
1731	13	45920351	105062718	59142367	N	Y	11854	1969	72584	0.0198	0.0007	2.0092	0.0046	42.66	63.75	0	NA	0	LOH	0.0395	LOH at MIR16-1	LOH at MIR16-1	0	1
1732	13	39884167	57760225	17876058	N	Y	3833	405	126582	0.0355	0.0022	1.9339	0.0051	77.34	75.46	0	NA	0	Undetermined	0.1422	Undetermined13q		0	0
1733	13	50010015	50999449	989434	N	Y	220	48	85670	0.0748	0.0114	1.5324	0.0174	60.25	45.65	0	NA	0	del	0.2604	del13q	del (13q)	1	1
1734	13	19000000	32319587	13319587	N	Y	3621	1	7375611	0.055	NA	1.2823	0.0047	992.94	0.6	-1	NA	0	del	0.7177	del13q	del (13q)	1	1
1735	13	32325054	38687428	6362374	N	Y	4130	0	6362374	NA	NA	1.1348	0.0035	1712.93	NA	-1	NA	0	del	0.8652	del13q	del (13q)	1	1
1736	13	38688486	48303724	9615238	N	Y	2167	0	9615238	NA	NA	1.2564	0.0057	655.52	NA	-1	NA	0	del	0.7436	del13q	del (13q)	1	1
1737	13	48464982	53490846	5025864	N	Y	1215	0	5025864	NA	NA	1.2804	0.0075	322.16	NA	-1	NA	0	del	0.7196	del13q	del (13q)	1	1
1738	13	53493703	94715095	41221392	N	Y	7174	1	24739421	0.06	NA	1.1146	0.0037	3258.36	0.77	-1	NA	0	del	0.8854	del13q	del (13q)	1	1
1739	13	94717787	109607090	14889303	N	Y	4060	0	14889303	NA	NA	1.2385	0.0042	1265.41	NA	-1	NA	0	del	0.7615	del13q	del (13q)	1	1
1740	13	49586706	51127411	1540705	N	Y	364	11	1097903	0.2194	NA	1.4093	0.0146	59.92	16.5	-1	NA	0	del	0.6099	del13q	del (13q)	1	1
1741	13	49252372	50991684	1739312	N	Y	367	78	41023	0.0828	0.0097	1.819	0.0135	92.4	86.96	0	NA	0	del	0.2842	del13q	del (13q)	1	1
1742	13	21158036	50006137	28848101	N	Y	9908	12	15716892	0.2864	0.0747	2.0109	0.0035	4.96	18	0	NA	0	LOH	0.5728	LOH13q	LOH at 13q	0	0
1743	13	47689954	62706741	15016787	N	Y	2895	385	102620	0.0734	0.004	1.7891	0.0042	416.83	346.89	0	NA	0	del	0.2559	del13q	del (13q)	1	1
1744	13	48303715	51506748	3203033	N	Y	882	59	99977	0.1794	NA	1.5419	0.0094	185.74	88.5	-1	NA	0	del	0.5281	del13q	del (13q)	1	1
1745	13	21112805	23270283	2157478	N	Y	648	170	22098	0.0494	0.0052	1.9326	0.0245	17.52	15.59	0	NA	0	Undetermined	0.1978	Undetermined13q		0	0
1746	13	23290111	114364328	91074217	N	T	22898	9	70910533	0.1923	0.0712	2.0257	0.0045	23.3	7.5	0	NA	0	LOH	0.3847	LOH at MIR16-1	LOH at MIR16-1	0	1
1747	13	50043379	50930872	887493	N	Y	199	35	85670	0.09	0.0153	1.7532	0.0176	49.81	42.42	0	NA	0	del	0.3052	del13q	del (13q)	1	1
1748	13	45937892	49624744	3686852	N	Y	967	53	162985	0.1889	NA	1.5269	0.0078	187.46	79.5	-1	NA	0	del	0.5485	del13q	del (13q)	1	1
1749	13	49920604	51051838	1131234	N	Y	259	31	115778	0.1508	NA	1.3596	0.0137	103.16	46.5	-1	NA	0	del	0.4635	del13q	del (13q)	1	1
1750	13	41407143	43970139	2562996	N	Y	597	43	153240	0.1927	NA	1.4682	0.0123	153.1	64.5	-1	NA	0	del	0.5563	del13q	del (13q)	1	1
1751	13	49676989	51793071	2116082	N	Y	454	45	105932	0.184	NA	1.4642	0.0135	137.06	67.5	-1	NA	0	del	0.5381	del13q	del (13q)	1	1
1752	13	41133574	42358789	1225215	N	Y	231	21	113280	0.1617	NA	1.608	0.0136	54.83	31.5	-1	NA	0	del	0.4887	del13q	del (13q)	1	1
1753	13	42368640	51508630	9139990	N	Y	2227	1	4740569	0.106	NA	1.2145	0.0057	1293.84	1.5	-1	NA	0	del	0.7855	del13q	del (13q)	1	1
1754	13	51518725	109688669	58169944	N	Y	11799	1589	78555	0.1611	NA	1.6263	0.0024	3219.27	2379.53	-1	NA	0	del	0.4873	del13q	del (13q)	1	1
1755	13	20112133	47563408	27451275	N	Y	9613	1253	49693	0.0919	0.0027	2.0233	0.0033	1217.67	1457.6	0	NA	0	LOH	0.1837	LOH13q	LOH at 13q	0	0
1756	13	47597620	58730689	11133069	N	Y	2204	195	171999	0.1418	0.01	1.8729	0.0076	232	269.76	0	NA	0	LOH	0.2836	LOH at MIR16-1	LOH at MIR16-1	0	1
1757	13	58809097	114364328	55555231	N	T	12053	2073	62715	0.0983	0.0023	1.9977	0.0028	2183.51	2465.51	0	NA	0	LOH	0.1967	LOH13q	LOH at 13q	0	0
1758	13	34789394	49797572	15008178	N	Y	3426	149	198112	0.2095	NA	1.4588	0.0054	1036.21	222.01	-1	NA	0	del	0.5905	del13q	del (13q)	1	1
1759	13	49815265	51192620	1377355	N	Y	334	66	38703	0.0393	NA	0.7883	0.0139	175.86	11.87	-1	NA	0	del	0.1456	del13q	del (13q)	1	1
1760	13	51195437	67217610	16022173	N	Y	2730	159	227998	0.1995	NA	1.4631	0.0064	835.62	237.69	-1	NA	0	del	0.5703	del13q	del (13q)	1	1
1761	13	36506923	38408158	1901235	N	Y	390	37	106979	0.1754	NA	1.5538	0.0142	120.93	55.5	-1	NA	0	del	0.5193	del13q	del (13q)	1	1
1762	13	38416722	48251289	9834567	N	Y	2214	0	9834567	NA	NA	1.2844	0.0061	1185.82	NA	-1	NA	0	del	0.7156	del13q	del (13q)	1	1
1763	13	48465238	53639328	5174090	N	Y	1227	1	4008435	0.152	NA	1.2924	0.008	642.23	1.5	-1	NA	0	del	0.7076	del13q	del (13q)	1	1
1764	13	53643669	73164828	19521159	N	Y	3275	1	15315743	NA	NA	1.1559	0.005	2430.22	-1.5	-1	NA	0	del	0.8441	del13q	del (13q)	1	1
1765	13	73166083	79778695	6612612	N	Y	1455	0	6612612	NA	NA	1.2428	0.0075	845.44	NA	-1	NA	0	del	0.7572	del13q	del (13q)	1	1
1766	13	79780059	104053309	24273250	N	Y	4867	496	125789	0.1842	NA	1.5341	0.0042	1576.52	744	-1	NA	0	del	0.5385	del13q	del (13q)	1	1
1767	13	50006137	50944951	938814	N	Y	210	47	31424	0.1251	NA	1.5176	0.0186	96.96	69.83	-1	NA	0	del	0.4002	del13q	del (13q)	1	1
1768	13	20113356	114364328	94250972	N	T	23884	3702	62019	0.0611	0.0011	2.0028	0.0019	1582.69	1968.64	0	NA	0	LOH	0.1222	LOH at MIR16-1	LOH at MIR16-1	0	1
1769	13	48465238	86408365	37943127	N	Y	6985	17	3806790	0.2357	NA	1.3039	0.0037	3315.72	25.5	-1	NA	0	del	0.6408	del13q	del (13q)	1	1
1770	13	19000000	114364328	95364328	N	T	24055	3724	60718	0.0344	0.0008	2.1553	0.0021	596.01	345.92	0	NA	0	gain	0.1477	gain13q		0	0
1771	13	48342663	49897787	1555124	N	Y	479	33	117882	0.0953	NA	1.6466	0.0148	63.94	36.18	-1	NA	0	del	0.3203	del13q	del (13q)	1	1
1772	13	49913857	51260227	1346370	N	Y	332	67	47084	0.0901	0.0113	1.6983	0.0159	80.82	71.05	0	NA	0	del	0.3054	del13q	del (13q)	1	1
1773	13	33104368	50010015	16905647	N	Y	3842	291	128174	0.192	NA	1.6726	0.0049	574.2	436.5	-1	NA	0	del	0.5549	del13q	del (13q)	1	1
1774	13	50869179	51865754	996575	N	Y	235	25	124337	0.1859	NA	1.6848	0.0198	43.74	34.5	-1	NA	0	del	0.542	del13q	del (13q)	1	1
1775	13	19000000	114364328	95364328	N	T	24055	2842	104459	0.0631	0.0013	2.007	0.0028	1671	1882.78	0	NA	0	LOH	0.1263	LOH at MIR16-1	LOH at MIR16-1	0	1
1776	13	36754869	62605152	25850283	N	Y	5298	787	84692	0.0682	0.0026	1.8103	0.0034	722.97	644.81	0	NA	0	del	0.24	del13q	del (13q)	1	1
1777	13	49989311	50880760	891449	N	Y	197	23	113873	0.1553	NA	1.6233	0.0194	49.22	34.5	-1	NA	0	del	0.4739	del13q	del (13q)	1	1
1778	13	48465238	50922452	2457214	N	Y	505	10	524468	0.1892	NA	1.2317	0.0126	315	15	-1	NA	0	del	0.549	del13q	del (13q)	1	1
1779	13	20113356	114364328	94250972	N	T	23882	3422	70904	0.0774	0.0014	1.9817	0.0018	2195.24	2628.55	0	NA	0	LOH	0.1547	LOH at MIR16-1	LOH at MIR16-1	0	1
1780	13	48030626	49857462	1826836	N	Y	534	55	80220	0.0562	0.0082	1.7696	0.0146	40.38	21.23	0	NA	0	del	0.2019	del13q	del (13q)	1	1
1781	13	48789015	49321650	532635	N	Y	82	8	381174	0.1831	NA	1.3198	0.0295	42.62	10.99	-1	NA	0	del	0.5361	del13q	del (13q)	1	1
1782	13	49488353	51353402	1865049	N	Y	447	21	117480	0.2008	NA	1.3351	0.0115	205.52	31.5	-1	NA	0	del	0.573	del13q	del (13q)	1	1
1783	13	19918880	114364328	94445448	N	T	23908	3603	64553	0.0664	0.0012	2.0092	0.0017	1418	1969.33	0	NA	0	LOH	0.1328	LOH at MIR16-1	LOH at MIR16-1	0	1
1784	13	40136963	40550515	413552	N	Y	158	33	34872	0.0567	0.0105	1.8701	0.0175	19.15	17.65	0	NA	0	del	0.2037	del13q	del (13q)	1	1
1785	13	48918949	50942169	2023220	N	Y	392	72	67649	0.0509	0.0072	1.744	0.0166	39.21	24.63	0	NA	0	del	0.1847	del13q	del (13q)	1	1
1786	13	21647122	47813587	26166465	N	Y	9253	1145	51005	0.0581	0.0019	2.0042	0.0031	405.48	519.05	0	NA	0	LOH	0.1162	LOH13q	LOH at 13q	0	0
1787	13	48200114	49895953	1695839	N	Y	509	44	106092	0.114	0.0169	1.8609	0.0423	55.5	56.9	0	NA	0	Undetermined	NA	Undetermined13q		0	0
1788	13	51002034	63140716	12138682	N	Y	2110	326	77098	0.1003	0.0058	1.9078	0.0126	352.27	374.68	0	NA	0	LOH	0.2006	LOH13q	LOH at 13q	0	0
1789	13	63143941	114364328	51220387	N	T	11292	1943	60218	0.0691	0.0017	1.9886	0.0027	1134.64	1287.85	0	NA	0	LOH	0.1381	LOH13q	LOH at 13q	0	0
1790	13	53561997	74249489	20687492	N	Y	3568	0	20687492	NA	NA	1.0312	0.0045	3044.78	NA	-1	NA	0	del	0.9688	del13q	del (13q)	1	1
1791	13	50010015	50820689	810674	N	Y	181	57	32479	0.1049	0.0144	1.7268	0.0172	82.18	75.17	0	NA	0	del	0.347	del13q	del (13q)	1	1
1792	13	50010015	50824330	814315	N	Y	183	37	52962	0.126	NA	1.5026	0.0185	83.35	54.74	-1	NA	0	del	0.4026	del13q	del (13q)	1	1
1793	13	19000000	35394685	16394685	N	Y	7058	796	44677	0.0257	0.0014	2.013	0.0033	15.82	38.62	0	NA	0	LOH	0.0513	LOH13q	LOH at 13q	0	0
1794	13	35412240	114364328	78952088	N	T	16994	2902	67190	0.0455	0.001	2.0075	0.0021	562.88	801.6	0	NA	0	LOH	0.0909	LOH at MIR16-1	LOH at MIR16-1	0	1
1795	13	44386112	51668740	7282628	N	Y	1738	19	5753250	0.1015	NA	1.0309	0.0272	1483.11	18	-1	NA	0	del	0.3374	del13q	del (13q)	1	1
1796	13	26689672	50306882	23617210	N	Y	8385	943	60525	0.0554	0.002	1.9617	0.0028	415.23	474.18	0	NA	0	LOH	0.1107	LOH13q	LOH at 13q	0	0
1797	13	50874323	114364328	63490005	N	T	13434	2378	61619	0.0553	0.0013	1.9973	0.003	1000.9	1201.88	0	NA	0	LOH	0.1107	LOH13q	LOH at 13q	0	0
1798	13	56378743	61227196	4848453	N	Y	716	130	88991	0.0782	0.0074	1.7239	0.0104	143.19	110.55	0	NA	0	del	0.2706	del13q	del (13q)	1	1
1799	13	50595874	51050207	454333	N	Y	121	20	40952	0.083	NA	0.7371	0.0265	97.83	16.07	-1	NA	0	del	0.2846	del13q	del (13q)	1	1
1800	13	19000000	44870881	25870881	N	Y	9168	494	118489	0.2067	0.0094	1.9956	0.0034	-502.39	739.89	0	NA	0	LOH	0.4134	LOH13q	LOH at 13q	0	0
1801	13	59023279	114364328	55341049	N	T	12031	904	135313	0.2072	0.007	2.0535	0.0034	-1006.98	1337.9	0	NA	0	LOH	0.4145	LOH13q	LOH at 13q	0	0
1802	13	37975365	53872793	15897428	N	Y	3753	549	74176	0.0384	0.002	1.7897	0.0036	204	133.85	0	NA	0	del	0.1427	del13q	del (13q)	1	1
1803	13	49872028	50809130	937102	N	Y	191	23	95452	0.1413	NA	1.0083	0.0192	158.64	33.7	-1	NA	0	del	0.4406	del13q	del (13q)	1	1
1804	13	19783578	41263019	21479441	N	Y	8228	951	57398	0.1049	0.0035	1.9805	0.003	947.53	1234.08	0	NA	0	LOH	0.2099	LOH13q	LOH at 13q	0	0
1805	13	41463784	114364328	72900544	N	T	15663	1667	101739	0.1853	0.0046	2.0237	0.0026	-41.82	2475.02	0	NA	0	LOH	0.3705	LOH at MIR16-1	LOH at MIR16-1	0	1
1806	13	34114296	65781503	31667207	N	Y	6363	1011	76228	0.0478	0.0017	1.8829	0.003	473.9	435.9	0	NA	0	del	0.1744	del13q	del (13q)	1	1
1807	13	29324646	31067111	1742465	N	Y	438	90	38711	0.0486	0.0058	1.8562	0.0103	45.44	38.94	0	NA	0	del	0.1771	del13q	del (13q)	1	1
1808	13	49243505	51146193	1902688	N	Y	438	96	49220	0.0947	0.0092	1.7852	0.0107	119.83	109.99	0	NA	0	del	0.3186	del13q	del (13q)	1	1
1809	13	49254107	49895953	641846	N	Y	138	25	43583	0.0701	0.0143	1.8201	0.0198	22.98	20.29	0	NA	0	del	0.246	del13q	del (13q)	1	1
1810	13	50821950	51332942	510992	N	Y	159	21	54654	0.0762	0.0176	1.8044	0.0183	21.03	17.24	0	NA	0	del	0.2646	del13q	del (13q)	1	1
1811	13	35728145	59846670	24118525	N	Y	5067	732	84405	0.0221	0.0013	1.919	0.0061	37.86	23.42	0	NA	0	del	0.0846	del13q	del (13q)	1	1
1812	13	45837621	73004718	27167097	N	Y	5229	697	85187	0.1481	NA	1.5785	0.004	1396.4	1033.28	-1	NA	0	del	0.4571	del13q	del (13q)	1	1
1813	13	48303715	51260227	2956512	N	Y	838	30	327122	0.2107	NA	1.4276	0.0101	300.76	45	-1	NA	0	del	0.5929	del13q	del (13q)	1	1
1814	13	48400606	60808697	12408091	N	Y	2306	361	73319	0.0513	0.0031	1.848	0.0054	187.65	153.15	0	NA	0	del	0.1861	del13q	del (13q)	1	1
1815	13	93431099	94140250	709151	N	Y	129	28	43473	0.0532	0.0112	1.8334	0.0211	15.6	13.17	0	NA	0	del	0.1925	del13q	del (13q)	1	1
1816	13	19000000	21779587	2779587	N	Y	609	38	204101	0.1845	NA	1.5139	0.012	157.75	57	-1	NA	0	del	0.5391	del13q	del (13q)	1	1
1817	13	49913857	50805629	891772	N	Y	183	9	548029	0.1609	NA	1.585	0.019	33	13.5	-1	NA	0	del	0.4869	del13q	del (13q)	1	1
1818	13	47884796	51115450	3230654	N	Y	858	113	57547	0.081	0.008	1.744	0.009	145.88	120.3	0	NA	0	del	0.2789	del13q	del (13q)	1	1
1819	13	49951897	50917073	965176	N	Y	205	16	538268	0.1504	NA	1.6263	0.0188	41.41	23.58	-1	NA	0	del	0.4624	del13q	del (13q)	1	1
1820	13	49682304	50005686	323382	N	Y	52	11	72202	0.1775	NA	1.4886	0.0326	23.43	16.5	-1	NA	0	del	0.5239	del13q	del (13q)	1	1
1821	13	19783578	114364328	94580750	N	T	23924	334	1970142	0.2078	0.0115	2.0156	0.0029	-636.45	492.63	0	NA	0	LOH	0.4156	LOH at MIR16-1	LOH at MIR16-1	0	1
1822	13	50149919	50816311	666392	N	Y	162	28	35181	0.0675	0.0142	1.7699	0.0184	27.51	21.26	0	NA	0	del	0.2378	del13q	del (13q)	1	1
1823	13	51008188	51244348	236160	N	Y	86	8	86812	0.1112	NA	1.6482	0.0301	19.53	12	-1	NA	0	del	0.364	del13q	del (13q)	1	1
1824	13	62114077	66551248	4437171	N	Y	725	114	72259	0.0946	NA	1.6813	0.0103	184.18	141.58	-1	NA	0	del	0.3182	del13q	del (13q)	1	1
1825	13	46228533	51320456	5091923	N	Y	1306	201	88068	0.0589	0.0047	1.5788	0.0093	230.72	102.67	0	NA	0	del	0.2107	del13q	del (13q)	1	1
1826	13	51332942	68448813	17115871	N	Y	2891	255	201955	0.0901	0.006	1.7372	0.0059	383.68	272.28	0	NA	0	del	0.3054	del13q	del (13q)	1	1
1827	13	49640870	52105237	2464367	N	Y	763	105	50694	0.0656	0.0074	1.8711	0.0102	29.57	27.96	0	NA	0	del	0.232	del13q	del (13q)	1	1
1828	13	48712302	50533764	1821462	N	Y	336	47	90751	0.1381	NA	1.6572	0.0118	97.29	69.6	-1	NA	0	del	0.4328	del13q	del (13q)	1	1
1829	13	50562672	50824330	261658	N	Y	70	25	18302	0.1356	0.0279	1.7437	0.0231	38.11	35.83	0	NA	0	del	0.4267	del13q	del (13q)	1	1
1830	13	49838626	51015549	1176923	N	Y	259	47	57844	0.1632	NA	1.5863	0.0145	99.36	70.5	-1	NA	0	del	0.4922	del13q	del (13q)	1	1
1831	13	50201814	51040193	838379	N	Y	211	55	41582	0.0632	0.0092	1.8459	0.0153	35.55	31.7	0	NA	0	del	0.2243	del13q	del (13q)	1	1
1832	13	44538693	47949491	3410798	N	Y	753	68	126521	0.1607	NA	1.5974	0.0119	164.29	97.55	-1	NA	0	del	0.4865	del13q	del (13q)	1	1
1833	13	50915050	64858658	13943608	N	Y	2418	242	146312	0.1484	NA	1.5646	0.0065	588.29	342.26	-1	NA	0	del	0.4577	del13q	del (13q)	1	1
1834	13	41813906	70683171	28869265	N	Y	5587	332	20396464	0.0687	0.0043	1.819	0.0075	200.54	165.36	0	NA	0	del	0.2417	del13q	del (13q)	1	1
1835	13	70692262	76361599	5669337	N	Y	1355	253	50257	0.0474	0.0037	1.9271	0.0084	55.12	49.87	0	NA	0	LOH	0.0948	LOH13q	LOH at 13q	0	0
1836	13	50031543	50935437	903894	N	Y	205	7	286868	0.2137	NA	1.4219	0.0196	81.33	10.5	-1	NA	0	del	0.5989	del13q	del (13q)	1	1
1837	13	48856686	51037858	2181172	N	Y	443	39	394186	0.0686	0.012	1.8611	0.0173	31.29	27.27	0	NA	0	del	0.2413	del13q	del (13q)	1	1
1838	13	19235277	20944222	1708945	N	Y	400	38	146997	0.1076	0.0166	1.8022	0.0145	55	45.8	0	NA	0	del	0.3541	del13q	del (13q)	1	1
1839	13	35574390	40138173	4563783	N	Y	1022	186	60730	0.1209	0.0091	1.74	0.0086	261.51	228.54	0	NA	0	del	0.3894	del13q	del (13q)	1	1
1840	13	40372856	49872028	9499172	N	Y	2227	322	73289	0.1242	0.0072	1.73	0.0056	509.37	417.95	0	NA	0	del	0.3981	del13q	del (13q)	1	1
1841	13	49947774	50942169	994395	N	Y	213	43	45303	0.0538	0.0097	1.2245	0.0162	57.67	12.98	0	NA	0	del	0.1944	del13q	del (13q)	1	1
1842	13	50988236	84213632	33225396	N	Y	6109	1005	74157	0.1244	0.0041	1.6934	0.0036	1611.98	1298.05	0	NA	0	del	0.3985	del13q	del (13q)	1	1
1843	13	50010015	50747153	737138	N	Y	158	29	102285	0.1797	NA	1.5895	0.0225	57.4	43.5	-1	NA	0	del	0.5288	del13q	del (13q)	1	1
1844	13	19764503	35917837	16153334	N	Y	7065	793	46661	0.1023	0.0038	2.0041	0.0029	672.61	1010.54	0	NA	0	LOH	0.2045	LOH13q	LOH at 13q	0	0
1845	13	36170773	49634810	13464037	N	Y	3109	541	54292	0.1227	0.0054	2.0081	0.0046	525	772.6	0	NA	0	LOH	0.2455	LOH13q	LOH at 13q	0	0
1846	13	51038520	114364328	63325808	N	T	13381	2124	76762	0.1269	0.0028	2.0144	0.0024	1782.12	2958.76	0	NA	0	LOH	0.2537	LOH13q	LOH at 13q	0	0
1847	13	45884777	50942169	5057392	N	Y	1265	187	87604	0.0311	0.003	1.9167	0.0197	32.04	24.76	0	NA	0	del	0.117	del13q	del (13q)	1	1
1848	13	49933835	50915050	981215	N	Y	206	13	169743	0.2085	NA	1.5075	0.0221	36.56	19.5	-1	NA	0	del	0.5886	del13q	del (13q)	1	1
1849	13	19713376	30560176	10846800	N	Y	2949	553	41712	0.1123	0.0049	2.0123	0.0128	669.61	777.74	0	NA	0	LOH	0.2247	LOH13q	LOH at 13q	0	0
1850	13	30561355	48777678	18216323	N	Y	7136	143	320723	0.2306	0.0195	2.0098	0.006	-488.79	211.5	0	NA	0	LOH	0.4611	LOH13q	LOH at 13q	0	0
1851	13	50160846	50942169	781323	N	Y	190	61	25096	0.0326	0.0055	1.0382	0.0185	33.18	10.81	0	NA	0	del	0.1223	del13q	del (13q)	1	1
1852	13	52857548	114364328	61506780	N	T	12841	344	440653	0.2382	0.0129	2.0288	0.0032	-1215.31	516	0	NA	0	LOH	0.4764	LOH13q	LOH at 13q	0	0
1853	13	48919012	51974305	3055293	N	Y	825	74	286815	0.1266	NA	1.6326	0.012	164.84	111	-1	NA	0	del	0.404	del13q	del (13q)	1	1
1854	13	19000000	40641559	21641559	N	Y	8279	1074	43443	0.0286	0.0013	2.0506	0.0033	-3.76	59.18	0	NA	0	LOH	0.0571	LOH13q	LOH at 13q	0	0
1855	13	40727716	48860499	8132783	N	Y	1949	307	63747	0.1512	0.0088	1.7335	0.0061	506.59	430.85	0	NA	0	del	0.4643	del13q	del (13q)	1	1
1856	13	48918949	51127411	2208462	N	Y	466	93	91453	0.0499	0.006	1.2186	0.0112	132.26	28.8	0	NA	0	del	0.1815	del13q	del (13q)	1	1
1857	13	51135331	52376852	1241521	N	Y	433	22	261527	0.1363	0.0274	1.7924	0.0128	37.18	29.63	0	NA	0	LOH	0.2726	LOH13q	LOH at 13q	0	0
1858	13	52789751	108179268	55389517	N	Y	10945	1967	64726	0.0519	0.0014	1.9922	0.0028	525.71	668.65	0	NA	0	LOH	0.1039	LOH13q	LOH at 13q	0	0
1859	13	108179885	114364328	6184443	N	T	1915	359	40361	0.0383	0.0026	2.0025	0.0062	34.79	51	0	NA	0	LOH	0.0766	LOH13q	LOH at 13q	0	0
1860	13	50027430	51038520	1011090	N	Y	241	25	87070	0.187	NA	1.5341	0.0145	84.94	37.5	-1	NA	0	del	0.5445	del13q	del (13q)	1	1
1861	13	43080522	58070478	14989956	N	Y	3151	3	3974401	0.3333	NA	1.3074	0.0043	1545.96	4.5	-1	NA	0	del	0.6926	del13q	del (13q)	1	1
1862	13	48833913	49528083	694170	N	Y	114	22	103861	0.0862	0.0076	1.7148	0.0163	29.01	22.85	0	NA	0	del	0.294	del13q	del (13q)	1	1
1863	13	50501934	51523823	1021889	N	Y	288	73	30155	0.0752	0.0094	1.7421	0.0118	77.86	62.51	0	NA	0	del	0.2613	del13q	del (13q)	1	1
1864	13	41549536	114364328	72814792	N	T	15648	2620	67017	0.1155	0.0023	2.0263	0.0021	2418.55	3619.96	0	NA	0	LOH	0.231	LOH at MIR16-1	LOH at MIR16-1	0	1
1865	13	46677577	50926555	4248978	N	Y	1087	136	78049	0.0558	0.0054	1.8603	0.0068	87.57	78.69	0	NA	0	del	0.2007	del13q	del (13q)	1	1
1866	13	50745971	115169878	64423907	N	T	17699	5040	32522	0.0076	0.0006	2.0013	0.0026	1.05	27.06	11	0.5439	7.19	LOH	0.0152	LOH13q	LOH at 13q	0	0
1867	13	47445877	50441861	2995984	N	Y	730	248	31644	0.0178	0.0022	1.9357	0.039	2.55	15.92	0	0.649	4.64	Undetermined	0.0712	Undetermined13q		0	0
1868	13	44980528	50570191	5589663	N	Y	1393	396	39308	0.0649	0.0035	1.8096	0.006	259.63	307.36	2	0.9747	98.08	del	0.2297	del13q	del (13q)	1	1
1869	13	51437449	51927538	490089	N	Y	186	81	15614	0.0609	0.0073	1.8352	0.0149	40.62	55.1	0	0.9747	19.62	del	0.2172	del13q	del (13q)	1	1
1870	13	19000000	115169878	96169878	N	T	27190	7656	32392	0.0099	0.0003	1.9979	0.0012	0	127.49	26	0.5811	40.51	LOH	0.0198	LOH at MIR16-1	LOH at MIR16-1	0	1
1871	13	105138207	115169878	10031671	N	T	3637	1161	18918	0.0087	0.0009	1.9672	0.0039	3.61	21.18	0	0.534	1.12	del	0.0342	del13q	del (13q)	1	1
1872	13	19729760	48648150	28918390	N	Y	8946	2736	25985	0.021	0.0007	1.9996	0.0042	5.11	216.85	13	0.6606	60.97	LOH	0.0421	LOH13q	LOH at 13q	0	0
1873	13	51640261	115169878	63529617	N	T	17441	5204	29815	0.023	0.0006	2.0082	0.0016	18.93	540.21	13	0.6826	150.48	LOH	0.046	LOH13q	LOH at 13q	0	0
1874	13	42797439	52700470	9903031	N	Y	2666	832	27732	0.0117	0.0011	1.9602	0.0037	2.21	21.85	2	0.5961	6.49	del	0.0458	del13q	del (13q)	1	1
1875	14	69271784	105982772	36710988	N	Y	8790	1487	58619	0.1035	0.0028	1.7195	0.003	2190.01	1769.03	15	0.98	370.29	del	0.3429	del14q		1	1
1876	14	69612727	107349540	37736813	N	T	8779	1489	62204	0.0217	0.0011	1.9473	0.0037	21.79	69.21	11	0.6365	22.2	del	0.0833	del14q		1	1
1877	14	69214504	78697468	9482964	N	Y	2206	300	89198	0.0532	0.0039	1.8473	0.0046	91.38	110.2	3	0.955	62.98	del	0.1923	del14q		1	1
1878	14	24650047	29944713	5294666	N	Y	1129	193	57188	0.0448	0.0046	1.9297	0.0179	26.64	57.39	0	0.9135	30.29	Undetermined	0.1791	Undetermined14q		0	0
1879	14	41565756	52003903	10438147	N	Y	1841	324	66565	0.0363	0.0028	1.8959	0.0053	42.92	87.59	0	0.89	43.75	del	0.1354	del14q		0	1
1880	14	54356182	65141759	10785577	N	Y	2260	404	53236	0.0359	0.0026	1.8734	0.0174	59.97	99.46	2	0.9026	59.71	del	0.1339	del14q		0	1
1881	14	76076753	107349540	31272787	N	T	7316	1224	61053	0.0313	0.0014	1.9	0.0027	126.44	261.01	6	0.8618	140.48	del	0.1178	del14q		1	1
1882	14	68598992	81590327	12991335	N	Y	2985	204	151967	0.2042	NA	1.5057	0.0056	781.15	297.4	-1	0.9795	49.84	del	0.5799	del14q		1	1
1883	14	88603859	93429060	4825201	N	Y	1192	83	110370	0.2043	NA	1.5225	0.0093	312.11	124.5	-1	1	24.21	del	0.5802	del14q		1	1
1884	14	19000000	107349540	88349540	N	T	19999	3177	73472	0.0265	0.0008	2.089	0.0017	110.09	350.07	29	0.7902	243.16	gain	0.1118	gain14q		0	0
1885	14	64729760	107349540	42619780	N	T	9835	1727	64560	0.0074	0.0008	1.9957	0.0037	0.23	15.89	0	0.5225	0.38	LOH	0.0148	LOH at TCL1A		0	0
1886	14	40123072	107349540	67226468	N	T	14614	2658	56913	0.0074	0.0006	1.9342	0.0016	31.94	12.36	5	0.5662	9.6	del	0.029	del14q		1	1
1887	14	54195463	94599583	40404120	N	Y	8852	1166	81555	0.1614	NA	1.6137	0.0025	2859.8	1715.09	-1	0.9903	313.1	del	0.4881	del14q		1	1
1888	14	69260849	107163229	37902380	N	Y	8832	923	92343	0.1838	NA	1.5945	0.0027	2999.31	1356.57	-1	0.9888	246	del	0.5376	del14q		1	1
1889	14	69260521	79225836	9965315	N	Y	2333	1	6665110	0.0245	NA	1.2744	0.0069	1255.28	0.01	-1	NA	0	del	0.7256	del14q		1	1
1890	14	79231999	88459491	9227492	N	Y	1866	0	9227492	NA	NA	1.1293	0.0066	1413.05	NA	-1	NA	0	del	0.8707	del14q		0	1
1891	14	88459795	106865686	18405891	N	Y	4615	0	18405891	NA	NA	1.2802	0.005	2392.06	NA	-1	NA	0	del	0.7198	del14q		1	1
1892	14	69260849	107163229	37902380	N	Y	8833	0	37902380	NA	NA	1.3276	0.0031	5262.12	NA	-1	NA	0	del	0.6724	del14q		1	1
1893	14	84287568	107349540	23061972	N	T	5530	889	71045	0.0844	0.0031	1.8122	0.003	831.89	790.68	16	0.9587	194.62	del	0.2889	del14q		1	1
1894	14	68151864	105776507	37624643	N	Y	9056	37	1551069	0.273	NA	1.3343	0.0038	1598.72	34.5	-1	0.6176	0.42	del	0.7063	del14q		1	1
1895	14	20466865	107349540	86882675	N	T	19936	3008	68887	0.1422	0.0027	2.0195	0.0024	3140.95	4209.08	16	0.9911	808.89	LOH	0.2844	LOH at TCL1A		0	0
1896	14	69316200	107349540	38033340	N	T	8853	1471	66902	0.0819	0.0023	1.7868	0.0028	1283.55	1374.15	18	0.977	362.37	del	0.2814	del14q		1	1
1897	14	51269236	51330177	60941	N	Y	22	9	14828	0.1077	0.0291	1.6619	0.0301	12.25	11.52	0	1	2.1	del	0.3544	del14q		0	1
1898	14	69414322	107349540	37935218	N	T	8811	1602	53911	0.0075	0.0006	1.9833	0.0021	1.79	11.36	3	0.5613	4.28	Undetermined	0.0301	Undetermined14q		0	0
1899	14	40623598	107349540	66725942	N	T	14517	2454	66383	0.0073	0.0007	2.0089	0.0019	0.75	17.04	3	0.5563	5.91	LOH	0.0146	LOH at TCL1A		0	0
1900	14	22379132	22736111	356979	N	Y	117	33	34457	0.0461	0.0094	1.9237	0.0203	4.6	12.42	0	0.9355	6.04	Undetermined	0.1843	Undetermined14q		0	0
1901	14	73725659	107349540	33623881	N	T	7853	1380	56948	0.0405	0.0014	1.8844	0.0023	257.01	389.6	20	0.9099	224.55	del	0.1499	del14q		1	1
1902	14	59232691	91769141	32536450	N	Y	7057	1195	66001	0.0344	0.0014	1.8644	0.0027	176.67	279.07	11	0.9071	190.58	del	0.1286	del14q		1	1
1903	14	73011885	107349540	34337655	N	T	8027	1373	57129	0.0103	0.001	1.9579	0.0025	8.54	22.83	1	0.5677	4.83	del	0.0405	del14q		1	1
1904	14	69260521	103150057	33889536	N	Y	8188	446	167868	0.2123	NA	1.549	0.0027	2074.9	637.62	-1	0.9725	107.5	del	0.5961	del14q		1	1
1905	14	103370163	107043157	3672994	N	Y	595	37	220943	0.2124	NA	1.575	0.0112	148.52	54.73	-1	1	10.82	del	0.5962	del14q		0	1
1906	14	69067638	94378321	25310683	N	Y	5670	849	79226	0.1397	NA	1.6683	0.0029	1719.71	1236.37	-1	0.9867	218.98	del	0.4368	del14q		1	1
1907	14	68854844	107043718	38188874	N	T	8724	1497	62860	0.1057	0.0029	1.7833	0.0028	1949.69	1674.63	0	NA	0	del	0.3491	del14q		1	1
1908	14	65591320	81209938	15618618	N	Y	3434	1	13558523	0.112	NA	1.1858	0.0046	2253.02	1.5	-1	NA	0	del	0.8142	del14q		1	1
1909	14	67600189	69147048	1546859	N	Y	388	51	76023	0.1795	NA	1.5278	0.0138	124.27	76.5	-1	NA	0	del	0.5284	del14q		0	1
1910	14	58809703	59767384	957681	N	Y	169	26	115694	0.0863	0.0172	1.7347	0.0197	39.46	32.43	0	NA	0	del	0.2945	del14q		0	1
1911	14	51279887	53517014	2237127	N	Y	498	100	55697	0.0346	0.0043	1.9369	0.0103	18.42	18.09	0	NA	0	Undetermined	0.1386	Undetermined14q		0	0
1912	14	68793804	105728761	36934957	N	Y	8688	1002	87946	0.1734	NA	1.597	0.0032	2344.68	1500.11	-1	NA	0	del	0.515	del14q		1	1
1913	14	70847864	71727684	879820	N	Y	156	13	226112	0.1053	NA	1.7075	0.0222	22.42	16.26	-1	NA	0	del	0.3479	del14q		0	1
1914	14	91415352	91733214	317862	N	Y	54	8	58536	0.108	NA	1.5582	0.0433	15.6	11.34	-1	NA	0	del	0.3553	del14q		0	1
1915	14	68204888	107043718	38838830	N	T	8909	1468	67678	0.0831	0.0023	1.7935	0.0032	1552.08	1310.91	0	NA	0	del	0.2851	del14q		1	1
1916	14	70458948	71773048	1314100	N	Y	265	35	48734	0.124	NA	1.6662	0.0141	76.93	50.87	-1	NA	0	del	0.3974	del14q		0	1
1917	14	34787987	84920757	50132770	N	Y	12225	3558	36362	0.0067	0.0006	2.0015	0.0021	0.03	16.95	5	0.5191	0.78	LOH	0.0135	LOH14q		0	0
1918	14	101663335	107349540	5686205	N	T	911	255	78973	0.0155	0.0018	1.9874	0.0067	0.25	10.43	2	0.6064	2.41	LOH	0.0309	LOH14q		0	0
1919	14	68273579	68609319	335740	N	Y	28	11	90346	0.1878	NA	1.4406	0.0427	25.66	14.5	-1	0.9	1.58	del	0.5461	del14q		0	1
1920	14	40117812	107349540	67231728	N	T	17145	5096	35573	0.0043	0.0004	2.0132	0.0016	1.8	7.66	7	0.5218	2.02	gain	0.0174	gain14q		0	0
1921	14	22524425	22933602	409177	N	Y	165	46	29564	0.0525	0.0082	1.8378	0.0167	18.26	22.17	2	0.8667	5.88	del	0.1902	del14q		0	1
1922	14	24179343	107349540	83170197	N	T	21238	6091	36985	0.0083	0.0004	2.0038	0.0025	0.25	106.26	5	0.541	7.58	LOH	0.0166	LOH at TCL1A		0	0
1923	14	82533415	87409575	4876160	N	Y	1226	331	34163	0.0126	0.0016	1.9444	0.0062	2.53	12.04	0	0.6062	3.25	del	0.049	del14q		0	1
1924	14	90550344	107349540	16799196	N	T	4633	1327	36885	0.0194	0.0011	2.0055	0.0029	0.6	81.07	11	0.7148	52.45	LOH	0.0389	LOH at TCL1A		0	0
1925	14	22692095	22730981	38886	N	Y	18	9	8012	0.1852	0.0607	1.4686	0.0423	11.63	10.94	0	1	2.4	del	0.5406	del14q		0	1
1926	15	60106497	102531392	42424895	N	T	11017	1806	60722	0.0099	0.0011	2.0072	0.0028	2.43	9.31	5	0.525	1.06	LOH	0.0198	LOH at CHD2		0	0
1927	15	48119168	102531392	54412224	N	T	14476	2354	58896	0.0076	0.0009	1.9995	0.0022	2.47	11.46	4	0.5179	0.4	LOH	0.0151	LOH at CHD2		0	0
1928	15	20000000	102531392	82531392	N	T	19864	2992	89677	0.0218	0.0008	2.0637	0.0017	78.68	213.42	18	0.7123	106.37	gain	0.0911	gain15q		1	1
1929	15	44401266	45495912	1094646	N	Y	253	23	84010	0.0553	0.0127	2.1821	0.0151	12.76	10.58	0	1	6.29	gain	0.2485	gain15q		0	1
1930	15	29549235	41602866	12053631	N	Y	2643	474	64467	0.0585	0.0031	1.8327	0.0042	173.04	220.76	1	0.9591	103.63	del	0.2094	del15q		1	1
1931	15	20000000	62709647	42709647	N	Y	9521	1372	87836	0.0182	0.0011	1.9427	0.0022	31.46	52.83	8	0.6451	22.49	del	0.0704	del15q		1	1
1932	15	91920206	102531392	10611186	N	T	3586	731	35571	0.0094	0.0011	1.9816	0.0035	1.01	5.74	2	0.5392	0.68	Undetermined	0.0376	Undetermined15q		0	0
1933	15	20000000	34618266	14618266	N	Y	2581	469	120948	0.0338	0.0023	1.9639	0.0053	19.22	67.81	9	0.8176	39.81	LOH	0.0675	LOH15q		0	0
1934	15	38779626	41896257	3116631	N	Y	733	126	52904	0.0328	0.0057	1.8634	0.009	20.01	21.28	3	0.8361	12.15	del	0.123	del15q		1	1
1935	15	84568158	102531392	17963234	N	T	5482	1041	41591	0.0114	0.0015	2.0003	0.0032	0.99	17.36	1	0.5416	1.45	LOH	0.0228	LOH at CHD2		0	0
1936	15	20000000	102531392	82531392	N	T	19861	3172	67846	0.0097	0.0006	2.0251	0.0017	19.55	33.72	10	0.5641	7.87	gain	0.0398	gain15q		1	1
1937	15	20871548	102531392	81659844	N	T	19851	1515	148015	0.1971	0.0051	2.0364	0.0019	-497.86	2165.54	31	0.9703	357.15	LOH	0.3941	LOH at CHD2		0	0
1938	15	87876966	102531392	14654426	N	T	4718	0	14654426	NA	NA	1.2518	0.0045	2692.4	NA	-1	NA	0	del	0.7482	del15q		1	1
1939	15	42503678	102531392	60027714	N	T	15528	2384	64976	0.0054	0.0007	1.9993	0.0017	0.01	5.77	3	0.5366	2.38	LOH	0.0107	LOH at CHD2		0	0
1940	15	20000000	38816833	18816833	N	Y	3473	624	125524	0.031	0.0021	2.0074	0.0039	8.85	130.1	1	0.8645	73.3	LOH	0.062	LOH15q		0	0
1941	15	38817150	41602866	2785716	N	Y	659	125	48035	0.0649	0.0064	1.9432	0.056	48.89	76.75	3	0.9417	23.43	Undetermined	NA	Undetermined15q		0	0
1942	15	41663393	42434837	771444	N	Y	181	42	41226	0.1368	0.0215	1.7542	0.0158	55.6	53.56	1	0.975	9.62	del	0.4297	del15q		1	1
1943	15	43094716	102531392	59436676	N	T	15352	2496	62377	0.0377	0.001	2.0011	0.003	104.57	654.63	20	0.896	358.01	LOH	0.0755	LOH at CHD2		0	0
1944	15	59131331	102531392	43400061	N	T	11229	1948	57492	0.1301	NA	2.4691	0.0037	3796.23	2650	-1	0.9784	479.16	gain	0.7037	gain15q		1	1
1945	15	46630941	102531392	55900451	N	T	14735	2403	62262	0.0067	0.0007	2.0357	0.0019	4.44	6.31	6	0.5712	8.68	gain	0.0273	gain15q		1	1
1946	15	29426861	40715996	11289135	N	Y	2507	448	57244	0.0293	0.0025	1.9166	0.0042	16.44	36.59	10	0.8169	38.69	del	0.1106	del15q		1	1
1947	15	22927167	102531392	79604225	N	T	19795	3344	61330	0.0324	0.0009	2.006	0.0018	17.21	719.59	16	0.8827	474.41	LOH	0.0648	LOH at CHD2		0	0
1948	15	97553434	102531392	4977958	N	T	1618	319	28308	0.0164	0.0022	1.9998	0.0063	0.02	10.23	1	0.6271	3.74	LOH	0.0328	LOH15q		0	0
1949	15	20000000	102531392	82531392	N	T	19858	3104	82264	0.0048	0.0006	2.0143	0.0027	1.55	5.14	4	0.5178	0.49	Undetermined	0.0192	Undetermined15q		0	0
1950	15	20000000	102531392	82531392	N	T	19855	3179	69137	0.0812	0.0016	2.2674	0.003	2239.05	2610.27	20	0.9717	758.68	gain	0.3877	gain15q		1	1
1951	15	39819992	42982819	3162827	N	Y	746	84	102863	0.0315	0.0048	1.9161	0.0084	4.9	19.83	1	0.9146	14.1	del	0.1186	del15q		1	1
1952	15	93033752	94662324	1628572	N	Y	609	132	25704	0.0938	0.0088	1.7033	0.0128	145.54	122.92	0	NA	0	del	0.3159	del15q		0	1
1953	15	24571992	39787844	15215852	N	Y	3388	6	5791087	0.1943	NA	1.361	0.0048	1269.72	8.48	-1	NA	0	del	0.5598	del15q		1	1
1954	15	39812032	44237315	4425283	N	Y	889	75	170488	0.1576	NA	1.673	0.0085	155	106.34	-1	NA	0	del	0.4793	del15q		1	1
1955	15	51100774	53022888	1922114	N	Y	419	50	120857	0.0983	NA	2.3773	0.0214	76.64	56.46	-1	NA	0	gain	0.4895	gain15q		0	1
1956	15	45395058	46860643	1465585	N	Y	244	63	36032	0.0816	0.011	1.8754	0.0178	59.61	57.88	0	NA	0	LOH	0.1631	LOH15q		0	0
1957	15	46863352	55057890	8194538	N	Y	3033	154	611798	0.0478	0.0046	1.9144	0.0065	45.33	49.08	0	NA	0	LOH	0.0956	LOH15q		0	0
1958	15	91945567	101991189	10045622	N	T	3342	619	36875	0.1125	0.0047	1.7253	0.0061	951.51	790.31	0	NA	0	del	0.3672	del15q		1	1
1959	15	20397969	41792819	21394850	N	Y	4121	0	21394850	NA	NA	1.2833	0.0038	1790.54	NA	-1	NA	0	del	0.7167	del15q		1	1
1960	15	49198716	90229599	41030883	N	Y	9325	1343	79414	0.1348	NA	2.5243	0.0049	2718.68	1950.44	-1	NA	0	gain	0.7385	gain15q		1	1
1961	15	89300328	100809546	11509218	N	Y	3753	1	9760591	0.158	NA	1.2376	0.0055	1762.1	1.5	-1	NA	0	del	0.7624	del15q		1	1
1962	15	41387487	44201369	2813882	N	Y	528	37	227932	0.0758	0.0123	1.7988	0.0107	55.77	39.14	0	NA	0	del	0.2632	del15q		1	1
1963	15	32089406	37178259	5088853	N	Y	1196	0	5088853	NA	NA	1.1985	0.0075	434.13	NA	-1	NA	0	del	0.8015	del15q		0	1
1964	15	20000000	40165136	20165136	N	Y	3781	0	20165136	NA	NA	1.2702	0.0056	882.77	NA	-1	NA	0	del	0.7298	del15q		1	1
1965	15	20000000	29190239	9190239	N	Y	1417	170	516086	0.1676	NA	1.592	0.0071	441.15	253.71	-1	NA	0	del	0.5021	del15q		0	1
1966	15	35078350	43772065	8693715	N	Y	1847	228	97122	0.1647	NA	1.5756	0.0062	582.38	339.65	-1	NA	0	del	0.4956	del15q		1	1
1967	15	44801821	48663907	3862086	N	Y	2084	85	168258	0.1624	NA	1.6003	0.0054	387.95	127.5	-1	NA	0	del	0.4903	del15q		0	1
1968	15	20000000	101991189	81991189	N	T	20068	3194	74042	0.0265	0.0012	1.997	0.0034	10.23	8.04	0	NA	0	LOH	0.0531	LOH at CHD2		0	0
1969	15	20000000	98663456	78663456	N	Y	18965	2933	77392	0.0322	0.001	1.9854	0.0023	8.56	40.42	0	NA	0	LOH	0.0644	LOH at CHD2		0	0
1970	15	91570639	101991189	10420550	N	T	3488	683	38058	0.1302	0.0051	1.6922	0.0052	1102.17	918.27	0	NA	0	del	0.4131	del15q		1	1
1971	15	20000000	101991189	81991189	N	T	20068	3199	71045	0.0246	0.0006	2.0733	0.0017	273.18	177.1	0	NA	0	gain	0.1035	gain15q		1	1
1972	15	20000000	101991189	81991189	N	T	20064	3067	78951	0.0178	0.0006	2.0772	0.0018	111.53	39.04	0	NA	0	gain	0.074	gain15q		1	1
1973	15	20000000	101991189	81991189	N	T	20068	15	10180900	0.2673	0.0575	2.0129	0.003	11.47	22.5	0	NA	0	LOH	0.5345	LOH at CHD2		0	0
1974	15	20000000	101991189	81991189	N	T	20069	3180	71054	0.0203	0.0008	1.9804	0.002	19.78	20.54	0	NA	0	LOH	0.0407	LOH at CHD2		0	0
1975	15	35261270	102531392	67270122	N	T	17938	5418	33240	0.0055	0.0005	2.0154	0.0015	5.88	23.82	7	0.5333	4.42	gain	0.0221	gain15q		1	1
1976	15	20000000	102531392	82531392	N	T	21090	6375	40064	0.0093	0.0004	2.0286	0.0014	2.72	89.11	15	0.5727	25.5	gain	0.0379	gain15q		1	1
1977	15	22964125	102531392	79567267	N	T	21033	6801	29719	0.0183	0.0004	2.0613	0.0017	24.39	469.6	26	0.7022	244.02	gain	0.0761	gain15q		1	1
1978	15	20000000	102531392	82531392	N	T	21099	5876	44437	0.1002	0.0014	2.4056	0.002	8120.66	7401.64	21	0.9913	1636.63	gain	0.5015	gain15q		1	1
1979	15	48395646	48433494	37848	N	Y	10	7	7010	0.454	0.0315	1.989	0.0785	8.11	10.5	0	1	1.8	LOH	0.908	LOH15q		0	0
1980	15	20000000	61130639	41130639	N	Y	9786	2865	47321	0.0066	0.0006	1.9815	0.0022	1.45	19.34	4	0.5392	3.1	del	0.0262	del15q		1	1
1981	15	48072132	49977687	1905555	N	Y	388	107	35963	0.0233	0.0032	2.0433	0.0104	0.81	14.35	0	0.7864	7.53	Undetermined	0.0931	Undetermined15q		0	0
1982	15	20000000	102531392	82531392	N	T	21106	6196	41657	0.025	0.0005	2.0968	0.0014	164.21	936.96	23	0.8076	530.24	gain	0.1053	gain15q		1	1
1983	15	20000000	102531392	82531392	N	T	21110	6251	42377	0.024	0.0005	1.9928	0.0024	38.36	782.19	38	0.7758	435.91	LOH	0.048	LOH at CHD2		0	0
1984	15	36249420	102531392	66281972	N	T	17682	5171	37199	0.0059	0.0004	2.0232	0.0024	1.25	26.94	8	0.5356	4.71	gain	0.0241	gain15q		1	1
1985	15	20000000	102531392	82531392	N	T	21103	6064	44986	0.0696	0.001	2.2731	0.0017	4954.65	5278.19	43	0.9718	1479.11	gain	0.3236	gain15q		1	1
1986	16	30385837	31842848	1457011	Y	N	224	37	56517	0.0775	0.0139	1.8059	0.0153	32.67	32.65	0	0.9444	7.12	del	0.2685	del16p		0	0
1987	16	78685534	79937926	1252392	N	Y	571	119	20679	0.079	0.0085	1.7874	0.008	104.45	96.5	2	0.9153	19.55	del	0.2728	del16q		0	0
1988	16	88581690	89265087	683397	N	Y	266	30	34348	0.154	NA	1.6302	0.0239	73.25	39.14	-1	0.8929	4.17	del	0.4709	del16q		0	0
1989	16	9212987	9254049	41062	Y	N	18	9	6695	0.1152	0.0095	1.8833	0.0947	11.36	11.55	0	1	2.4	Undetermined	NA	Undetermined16p		0	0
1990	16	29312073	31519048	2206975	Y	N	299	31	186866	0.1878	NA	1.6418	0.0145	67.74	46.5	-1	1	8.92	del	0.5462	del16p		0	0
1991	16	34218620	35257261	1038641	Y	N	123	7	532473	0.1681	NA	1.668	0.0228	23.33	10.5	-1	1	1.77	del	0.5033	del16p		0	0
1992	16	88535341	89321238	785897	N	Y	302	40	32357	0.1427	0.0246	1.7548	0.0362	51.73	42.6	0	0.8684	4.86	Undetermined	NA	Undetermined16q		0	0
1993	16	86206447	89527693	3321246	N	Y	1255	256	28658	0.0774	0.0051	1.8393	0.0062	186.62	199.04	5	0.9551	53.74	del	0.268	del16q		1	0
1994	16	30895545	31878719	983174	Y	N	173	15	274947	0.1509	NA	1.7278	0.0251	30.69	21.76	-1	1	4.22	del	0.4636	del16p		0	0
1995	16	49489167	90354753	40865586	N	T	11487	1585	66671	0.1625	0.0042	2.0224	0.0027	1114.63	2265.18	20	0.9805	396.65	LOH	0.3251	LOH at CTCF		0	0
1996	16	88498105	89405827	907722	N	Y	359	18	111388	0.2065	NA	1.5038	0.0151	95.5	27	-1	1	4.75	del	0.5846	del16q		1	0
1997	16	87931281	90354753	2423472	N	T	764	96	57081	0.0579	0.0082	1.8869	0.0099	35.75	46.44	1	0.914	15.98	Undetermined	NA	Undetermined16q		0	0
1998	16	88351744	90338345	1986601	N	T	638	63	85430	0.0693	0.0094	1.828	0.0134	57.31	49.51	0	NA	0	del	0.2435	del16q		1	0
1999	16	0	7695045	7695045	T	N	3080	407	50632	0.1104	0.0055	1.9714	0.005	415.11	546.6	0	NA	0	LOH	0.2208	LOH16p		0	0
[truncated: 722 more rows]
