# Supplementary material for: Mosaic chromosomal alterations (mCAs) in individuals with monoclonal B-cell lymphocytosis (MBL)
Source: Blood Cancer J. 2024 Nov 6;14(1):193. doi: 10.1038/s41408-024-01175-8 (PMC11541990; doi:10.1038/s41408-024-01175-8)
Supplement: Supplementary file 3 — Supplementary_table2 [file 41408_2024_1175_MOESM3_ESM.xlsx]

## Sheet: Sheet1
	Supplemental Table 2. Comparision with mCA detected by MoChA with FISH from clinical diagnosis. Here we considered FISH as the gold standard.
	Locus	TP	TN	FP	FN	Specificity	Sensitivity	Concordance		mCA cell fraction, median (range)	FISH cell fraction, median (range)	Adjusted R2	P-Value	Beta	Standard Error
	del 13q	155	222	9	105	0.961039	0.596154	0.768		36.7 (3.6-82.4)	43 (7.5-93)	0.403104	3.4882e-19	83.6756	8.1291
	Trisomy 12	61	405	2	23	0.995086	0.72619	0.949		39.3 (5.6-82)	44 (6-96)	0.809441	1.1208e-22	99.8113	6.31758
	del 11q	50	426	12	3	0.972603	0.943396	0.969		50 (6.7-89.6)	49.8 (10-94.5)	0.791118	5.26258e-18	108.708	7.94633
	del 17p	15	468	5	3	0.989429	0.833333	0.984		51.1 (12.5-70.8)	51.5 (15-88.5)	0.811852	4.39044e-06	136.799	17.3613
	Key:
	TP: True Positive.
	TN: True Negative.
	FP: False Positive. Detected by MoChA but not detected by FISH.
	FN: False Negative. Not detected by MoChA but detected by FISH.
	Concordance, %: (TP + TN)/Sample Size
	mCA cell fraction, median (range): For TP individuals, the proportion of perpheral blood cells in the sample with the mCA event.
	FISH cell fraction, median (range): For TP individuals, the proporition of tumor cells screened by FISH with the event.
	Adjusted R2: For TP individuals, the linear regression adjusted R^2 comparing cell fraction for FISH ~ mCA
	P-Value: For TP individuals, signifance of association between mCA and FISH cell fraction in linear regression
	Beta: For TP individuals, FISH ~ mCA cell fraction effect from linear regression.
	Standard Error: For TP individuals, FISH ~ mCA cell fraction standard error from linear regression.
